# Supplementary material for: Dynamic alterations in metabolomics and transcriptomics associated with intestinal fibrosis in a 2,4,6-trinitrobenzene sulfonic acid-induced murine model
Source: J Transl Med. 2023 Aug 18;21:554. doi: 10.1186/s12967-023-04392-0 (PMC10436422; doi:10.1186/s12967-023-04392-0)
Supplement: Supplementary file 1 — Additional file 1: Table S1: Primer sequences for quantitative PCR (qPCR). Table S2: The 2370 differentially expressed genes among three groups. Table S3: The results of STEM analysis. Table S4: The 1839 differentially expressed genes in the 6 significant time-course profiles. Table S5: The 82 transcription factors (TFs) in the 6 significant time-course profiles. Table S6: The 109 transcription cofactors (TcoFs) in the 6 significant time-corse profiles. Table S7: The 52 differentially expressed genes enriched in the lipids metabolism-related biological processes. Table S8: The top20 signaling-related and metabolism-related biological processes in Pattern1. Table S9: The 48 differentially altered metabolites among three groups. Table S10: The Spearman correlation analysis result of the 15 hub genes and 14 lipids metabolites. Table S11: The ROC analysis result of the 48 differentially altered metabolites. [file 12967_2023_4392_MOESM1_ESM.xlsx]

## Sheet: Table S1
Table S1: Primer sequences for quantitative PCR (qPCR).
Gene name	Forward	Reverse
GAPDH	5'-AGGTCGGTGTGAACGGATTTG-3'	5'-TGTAGACCA TGTAGTTGAGGTCA-3'
α-SMA	5'-GTCCCAGACATCAGGGAGTAA-3'	5'-TCGGATACTTCAGCGTCAGGA-3'
Collagen I	5'-TAAGGGTCCCCAATGGTGAGA-3'	5'-GGGTCCCTCGACTCCTACAT-3'
Collagen III	5'-ACGTAGATGAATTGGGATGCAG-3'	5'-GGGTTGGGGCAGTCTAGTG-3'

## Sheet: Table S2
Table S2: The 2370 differentially expressed genes among three groups.
Ensembl ID	Gene Symbol	Control (Ctrl)					Inflammation(TNBS-4W)					Fibrosis(TNBS-6W)					Significance test
		Nor_1	Nor_2	Nor_3	Nor_4	Nor_5	Inf_1	Inf_2	Inf_3	Inf_4	Inf_5	Fib_1	Fib_2	Fib_3	Fib_4	Fib_5	P val	q val
ENSMUSG00000000028	Cdc45	1.26421	1.00681	2.14874	1.2699	1.10602	1.93222	0.803778	1.65267	1.05967	1.6888	2.0946	2.22995	4.94509	3.72625	4.11862	0.000189789	0.00322901
ENSMUSG00000000056	Narf	11.4119	9.22593	10.2969	10.5145	12.4327	6.68796	6.45407	7.8034	8.42345	7.86219	6.07763	4.3549	8.00658	7.10893	7.08555	0.000466038	0.00648658
ENSMUSG00000000078	Klf6	41.0817	41.1857	45.4374	42.6357	41.6845	54.0722	56.5618	53.0879	47.3022	36.2867	25.6814	29.6187	33.3489	33.3208	35.9258	0.00271108	0.0254434
ENSMUSG00000000157	Itgb2l	1.27144	1.09964	1.07688	0.487257	1.24874	0.516864	0.639692	0.52704	0.64801	0.44828	0.346681	0.422829	0.184907	0.606039	0.0908258	0.00170917	0.0178888
ENSMUSG00000000204	Slfn4	24.8812	34.068	24.2111	22.3939	21.9671	20.7633	16.897	32.3344	18.4749	19.1989	7.17807	5.5792	6.30494	12.5948	7.44198	3.65036e-12	1.39645e-09
ENSMUSG00000000216	Scnn1g	10.0263	6.00098	4.66319	8.78106	2.23448	1.1275	0.098773	0.400057	0.643722	0.166116	0.370291	0.813516	2.22416	1.75821	0.052824	5.88689e-08	4.74475e-06
ENSMUSG00000000275	Trim25	22.7902	19.3336	17.6353	15.1539	18.9526	17.4872	18.7345	19.4713	22.3886	16.4109	13.5743	11.6569	12.4565	14.1093	14.7942	0.00624294	0.0468465
ENSMUSG00000000278	Scpep1	14.0538	13.996	13.3297	10.5069	11.3118	19.5494	12.9063	16.9723	14.3015	13.1419	18.2789	17.2416	37.5815	12.2511	28.5146	0.00396301	0.0335776
ENSMUSG00000000290	Itgb2	0.964485	1.95066	1.20756	1.3626	0.901311	1.34819	0.640507	1.79046	2.41252	1.8476	2.49927	1.87184	12.9628	2.24576	4.15667	0.000102526	0.00198596
ENSMUSG00000000317	Bcl6b	0.437665	0.538199	0.483735	0.622391	0.454475	0.684061	0.412262	0.604353	0.843716	0.65126	0.916136	0.769376	3.14974	0.673546	1.10666	0.0052251	0.0412157
ENSMUSG00000000386	Mx1	2.43642	2.36498	1.65107	1.08807	1.36235	1.52766	0.97356	2.1287	1.05298	1.81067	1.19347	0.620733	0.601573	0.847364	0.709502	0.00675467	0.0495237
ENSMUSG00000000420	Galnt1	11.9521	10.6785	9.60782	10.1715	12.1567	11.7691	7.89947	11.1849	11.595	10.0567	10.2803	10.0957	26.3256	19.0467	21.5433	0.00389808	0.0332232
ENSMUSG00000000489	Pdgfb	1.65683	1.10146	1.74657	1.78463	1.80225	1.67203	0.712598	1.78727	2.43742	1.51064	2.49203	2.80425	6.0192	2.41948	3.47326	0.00160959	0.0171375
ENSMUSG00000000531	Grasp	1.53313	1.90867	1.56734	1.44952	1.90274	2.04751	1.00569	2.16706	4.25116	2.38787	4.50773	4.16942	7.05244	2.86695	4.33491	0.000541696	0.00729836
ENSMUSG00000000538	Tom1l2	14.2924	11.6834	12.8529	10.156	12.5358	8.62116	10.0775	10.5738	11.2119	9.59321	8.08995	8.30254	5.13401	6.23621	5.29056	3.81828e-05	0.000925557
ENSMUSG00000000555	Itga5	13.423	18.8075	15.9083	11.694	6.94992	7.24109	8.36742	12.9476	12.8321	8.55919	14.7676	15.3262	30.3093	11.7735	32.6481	0.00197108	0.0198708
ENSMUSG00000000579	Dynlt1c	6.78045	6.08501	6.79219	7.81815	10.941	9.76552	9.74889	10.1318	9.49817	12.4427	11.936	19.4109	9.90485	11.9296	11.2563	0.00461871	0.0376722
ENSMUSG00000000751	Rpa1	6.30151	5.46737	5.97513	6.21641	5.90308	3.96957	2.7331	7.35018	5.83344	6.80427	6.84955	6.95912	13.0181	8.74285	11.9093	0.0026114	0.0247638
ENSMUSG00000000776	Polr3d	5.41212	4.24133	5.08536	5.46889	4.49987	3.59824	2.24258	5.61837	6.78606	5.19702	5.82758	6.52939	9.24468	8.78255	11.0686	0.00605404	0.0457272
ENSMUSG00000000805	Car4	576.289	634.028	670.596	561.326	526.927	253.903	144.882	323.398	174.787	413.449	155.701	199.167	48.3634	115.086	24.4401	4.47864e-08	3.80341e-06
ENSMUSG00000000957	Mmp14	7.56033	6.82497	7.15326	5.88893	5.52803	9.9408	3.49586	9.86005	9.00587	8.11954	15.6185	9.84777	58.9575	13.9301	20.3761	1.16913e-07	8.26969e-06
ENSMUSG00000000958	Slc7a7	7.53836	7.0494	8.00029	7.17314	7.90876	11.5147	7.02047	8.62381	9.91564	7.67221	14.4054	9.83933	12.5557	17.2861	12.9707	0.000208594	0.0034418
ENSMUSG00000000982	Ccl3	0.34962	0	0.485438	0.257564	0.267507	0.635698	0	0	0.099536	0.243459	0.430838	22.1934	1.45722	9.02651	0.660125	3.69854e-07	2.16878e-05
ENSMUSG00000000983	Wfdc18	3.34519	5.11578	2.96199	5.0851	7.32291	11.4009	0.178953	5.08035	3.45447	6.11885	9.95897	84.5063	6.02076	28.8444	15.7474	1.37584e-05	0.000400021
ENSMUSG00000001016	Ilf2	4.59458	4.14214	4.47106	4.82253	3.80533	3.32396	2.2272	4.75455	4.44808	4.81595	4.29387	6.20036	7.73793	7.11618	6.96481	0.00405551	0.0341768
ENSMUSG00000001053	N4bp3	2.35637	1.83963	2.33196	2.91667	3.01349	3.93357	1.13439	3.67257	3.58664	3.5712	5.18652	6.25838	8.59806	7.65941	6.27912	1.13832e-05	0.000344017
ENSMUSG00000001056	Nhp2	31.7884	30.0117	35.0698	32.8892	29.8542	28.5933	19.5576	33.1389	34.6945	40.3103	47.8401	97.4599	59.9504	60.2409	63.8356	2.04412e-07	1.31151e-05
ENSMUSG00000001082	Mfsd10	5.80702	4.86083	6.3503	5.4464	4.72518	4.62167	3.84337	6.94249	6.96015	5.58953	9.73681	11.8434	10.7965	7.87609	9.58342	0.000116612	0.00218914
ENSMUSG00000001123	Lgals9	29.3192	32.7835	33.1637	24.6171	34.0308	77.1154	70.3801	41.1938	38.4451	42.2782	86.5747	45.7311	45.4877	40.5549	67.4591	0.000992411	0.011745
ENSMUSG00000001128	Cfp	2.48138	3.42237	3.83592	3.9067	2.49293	2.81657	1.50482	3.81086	3.67429	5.99155	8.16044	3.85313	20.0471	5.22359	6.11304	0.000807508	0.00997623
ENSMUSG00000001131	Timp1	1.48707	2.28264	2.1358	1.80154	1.44867	6.09724	1.24146	3.23965	2.06761	2.645	4.31922	52.8495	42.4857	40.9909	18.6756	4.63294e-19	1.5992e-15
ENSMUSG00000001156	Mxd1	78.0652	68.4758	87.207	74.4031	64.5537	81.7124	66.4201	46.9168	57.0101	55.0995	43.5925	23.6249	15.8262	21.1469	12.9705	5.48902e-08	4.51119e-06
ENSMUSG00000001168	Oas1h	0.385179	0.380463	0.53206	0.158258	0.323602	0.258583	0.496017	0.523418	0.278348	0.292093	0.150034	0	0.028254	0.068957	0.018308	0.000182436	0.00312718
ENSMUSG00000001225	Slc26a3	198.072	183.601	135.275	120.321	129.435	39.17	86.9505	72.1395	28.145	55.4334	20.6045	17.5313	17.9263	27.1942	8.85626	1.31248e-18	3.77534e-15
ENSMUSG00000001227	Sema6b	1.32936	1.432	1.62039	1.58207	1.46069	1.24565	0.736849	1.50038	1.67917	1.51904	2.2784	5.57753	3.77433	3.62323	1.73045	0.000111883	0.00212196
ENSMUSG00000001228	Uhrf1	4.26284	4.59091	4.71557	3.22893	4.38624	4.70788	1.68578	6.18019	2.50511	3.33228	6.88761	4.45526	16.1068	8.92986	13.4029	1.15699e-05	0.000348489
ENSMUSG00000001300	Efnb2	15.9127	13.8763	15.5543	12.1192	14.9259	14.2461	18.6851	11.2729	9.86486	10.4879	9.09244	5.99311	9.20751	8.11173	7.73883	0.000128259	0.00233999
ENSMUSG00000001305	Rrp15	2.50513	2.24908	2.04344	1.90652	2.01565	1.73289	1.26315	2.65419	3.15121	2.32513	2.5339	4.19986	5.92703	3.47729	4.64858	0.00393829	0.0334997
ENSMUSG00000001323	Srr	6.86189	6.99592	6.98441	7.12275	8.86902	7.21976	9.80651	8.75451	6.8877	7.66276	5.66989	4.76372	4.41268	4.78338	4.40825	0.000215769	0.00351981
ENSMUSG00000001349	Cnn1	300.593	337.701	424.869	262.95	112.136	58.2796	73.174	236.15	171.86	176.287	113.515	53.0647	128.462	73.5738	252.94	0.00484569	0.0389154
ENSMUSG00000001380	Hars	15.4825	14.6524	16.0536	15.0772	13.4511	12.644	10.2666	14.3603	11.9366	13.9145	16.4595	22.3721	25.3919	20.616	24.9547	0.000152675	0.00269429
ENSMUSG00000001403	Ube2c	13.0697	9.03996	16.2923	12.177	7.31095	23.0705	16.6698	12.2811	7.84299	8.58856	26.9082	37.8967	37.1069	28.602	36.2352	2.32386e-08	2.25799e-06
ENSMUSG00000001416	Cct3	13.7577	12.5152	13.1604	14.2267	15.1169	11.8894	10.1466	15.023	15.5176	14.9881	16.2313	21.2681	24.3841	21.4347	25.8512	0.000394384	0.0056628
ENSMUSG00000001424	Snd1	6.33834	5.68454	6.00313	6.47463	7.09861	5.84745	3.73213	7.78326	5.84088	6.09456	8.83847	7.62105	17.0022	13.7582	14.5437	1.71772e-06	7.44876e-05
ENSMUSG00000001435	Col18a1	4.56749	4.72649	4.51076	2.96805	2.83972	8.89918	2.11518	5.33345	5.55768	4.94846	17.4457	5.88482	80.3021	7.22325	16.6029	1.21876e-08	1.31466e-06
ENSMUSG00000001440	Kpnb1	22.0632	21.0164	19.4046	19.054	21.3334	18.8434	15.0793	22.5628	21.0825	17.71	19.7459	20.3788	50.2278	31.7446	46.833	0.00199805	0.0201078
ENSMUSG00000001473	Tubb6	11.1141	9.72633	13.1205	8.93742	8.28234	6.25947	6.03706	12.419	10.8794	8.39514	13.6632	15.0399	31.8474	10.0289	23.3438	0.000258227	0.0040925
ENSMUSG00000001506	Col1a1	17.5907	19.0891	18.7738	13.8676	11.5205	41.8697	9.84489	25.1784	22.0972	15.6959	68.5418	3.62254	417.831	17.0679	76.9625	1.41301e-05	0.000408494
ENSMUSG00000001517	Foxm1	1.6036	1.4954	1.83393	1.32188	1.14266	2.18058	1.31762	2.55239	1.28395	1.20959	2.95038	3.65508	7.15509	4.92596	5.66071	1.13844e-09	1.65111e-07
ENSMUSG00000001525	Tubb5	43.3629	38.3023	47.979	42.535	30.7465	39.7383	21.9583	60.4255	43.3553	45.157	68.1519	103.924	136.296	86.2856	114.128	1.58411e-08	1.64699e-06
ENSMUSG00000001555	Fkbp10	4.05013	4.39006	4.80008	4.05575	2.47818	2.82921	2.25539	4.87019	4.93366	3.79383	6.97698	4.87545	24.8148	3.63611	8.70183	0.000343357	0.00506495
ENSMUSG00000001576	Ergic1	7.26761	6.89017	7.46867	6.23169	7.01612	9.49169	6.08099	9.57838	8.48646	8.67991	12.0019	10.6438	15.3189	15.1466	18.2327	4.882e-07	2.74457e-05
ENSMUSG00000001670	Tat	15.7087	19.461	18.9007	20.4326	18.7076	26.7931	10.1382	11.8205	16.3304	9.73177	10.7117	8.59403	2.33147	14.7497	3.61549	0.00391392	0.0333417
ENSMUSG00000001674	Ddx18	7.69432	6.8984	8.08123	7.19704	7.35491	5.77804	4.64899	7.51051	8.63568	8.0467	8.63674	11.2543	17.5062	10.657	14.6018	0.0004688	0.00651451
ENSMUSG00000001707	Eef1e1	3.72584	2.95157	3.032	3.76568	2.63039	3.499	2.44846	3.09464	3.48873	3.64582	3.41362	6.26786	6.96614	5.34298	6.80864	0.00170321	0.0178689
ENSMUSG00000001729	Akt1	39.2097	38.5947	38.0742	38.0399	36.4389	29.8731	21.5581	40.3725	42.2405	38.1756	40.0257	57.6717	69.7671	57.875	67.4736	0.00140215	0.0152776
ENSMUSG00000001761	Smo	3.10084	3.1452	2.46199	2.59432	2.37774	1.96682	0.992029	3.47775	3.31503	2.15233	3.31154	3.11415	10.55	4.75696	8.38302	0.000103474	0.00199315
ENSMUSG00000001785	Pwp1	6.29146	5.14272	5.57813	7.40863	5.63595	6.17236	3.9053	6.43062	6.92974	6.59225	6.23851	9.43992	12.6433	10.6562	11.9961	0.0012481	0.0139377
ENSMUSG00000001901	Kcnh6	0.938734	0.883944	0.410678	0.846774	0.881721	0.426682	0.127523	0.68197	0.702606	0.624064	0.308456	0.170326	0.1702	0.304652	0.320326	0.00267294	0.0251677
ENSMUSG00000001930	Vwf	0.960234	0.834914	1.0207	0.686055	0.927256	0.892185	0.67344	0.962472	1.16922	0.792053	1.72758	0.681169	5.26155	1.26595	1.95708	0.00016212	0.00283488
ENSMUSG00000001943	Vsig2	5.59323	3.37041	3.80544	3.22451	2.92427	2.80397	20.2768	6.73435	7.55089	6.2266	3.45376	6.39682	1.09971	1.04201	5.23985	0.00636672	0.0474161
ENSMUSG00000001964	Emd	12.8457	13.9534	15.6009	13.4524	12.3484	16.7531	11.6	15.1178	14.2361	13.3983	21.5367	24.0572	22.6737	17.4107	20.3323	0.00125898	0.0140005
ENSMUSG00000002020	Ltbp2	0.0942491	0.257971	0.261121	0.114579	0.140145	0.206392	0.0792938	0.236275	0.153954	0.231009	0.190879	0.163684	3.2826	0.226193	0.555927	0.000153753	0.00271054
ENSMUSG00000002055	Spag5	1.57132	1.35212	1.57111	1.4777	1.14661	1.20134	0.887807	2.49017	1.14646	1.17691	1.81781	2.99783	5.29461	4.40167	5.20177	5.99938e-07	3.20567e-05
ENSMUSG00000002068	Ccne1	1.46049	1.76307	1.72358	1.5743	1.79746	2.32811	0.747418	1.80594	1.50023	1.29946	2.08678	2.44333	4.84695	3.90505	5.29427	0.000718853	0.00909298
ENSMUSG00000002111	Spi1	1.06241	2.31204	1.47443	1.4852	0.981036	2.34988	0.674859	2.0712	2.53685	2.4105	3.51968	1.85506	9.70832	1.6857	3.23073	0.00684182	0.0499492
ENSMUSG00000002227	Mov10	5.92749	5.21912	6.21583	3.79467	4.40925	6.37092	11.3787	6.51091	8.91866	7.00678	7.83741	4.1369	3.13307	4.0362	3.23837	0.00192102	0.0194914
ENSMUSG00000002228	Ppm1j	17.4956	18.2477	15.6793	14.3997	13.408	8.13853	7.50754	15.4418	12.9393	17.4618	8.54098	6.69464	2.88933	5.57864	2.53887	4.16663e-06	0.000153987
ENSMUSG00000002233	Rhoc	180.438	194.364	193.528	177.576	151.535	113.151	99.3664	133.183	124.949	163.298	115.407	133.437	68.5865	58.6758	48.2832	0.000288862	0.00446327
ENSMUSG00000002289	Angptl4	0.634771	0.407846	1.07804	1.45659	1.02365	0.949908	1.77164	1.77508	2.73347	1.98285	1.48853	22.7511	5.731	1.67415	2.6625	1.13448e-06	5.34974e-05
ENSMUSG00000002297	Dbf4	1.22738	1.29751	1.09543	1.19942	0.866741	2.1536	1.1556	1.71277	1.22868	1.14139	1.92168	2.84974	4.36522	2.99684	4.40418	4.4956e-08	3.80341e-06
ENSMUSG00000002319	Ipo4	4.9585	5.57302	5.30995	4.92342	4.71227	3.94187	2.77478	5.74363	4.02161	4.3001	4.74035	6.93088	10.9719	7.39376	8.73043	0.00076359	0.00956371
ENSMUSG00000002477	Snrpd1	12.2788	12.292	15.1901	15.5906	11.6032	18.4674	15.8259	14.8519	11.846	14.8615	26.5115	33.5358	30.2056	22.4283	28.2754	7.10403e-08	5.49813e-06
ENSMUSG00000002489	Tiam1	0.636953	0.568348	0.638478	0.572752	0.6788	0.800358	0.276211	1.12881	0.63205	0.540126	0.689351	0.42874	3.10805	1.45404	3.59544	0.000470349	0.00652028
ENSMUSG00000002565	Scin	38.0185	37.9904	28.1157	34.7575	37.4869	21.5056	34.6949	23.6317	30.5627	36.8521	14.1536	12.6174	7.55635	16.4032	9.82218	5.75405e-11	1.28973e-08
ENSMUSG00000002603	Tgfb1	2.239	2.46743	2.34621	1.69622	1.70863	3.92525	2.38717	3.60587	3.36005	3.60508	5.97503	4.23377	13.3346	3.59441	5.18895	5.99314e-07	3.20567e-05
ENSMUSG00000002699	Lcp2	0.164288	0.5446	0.331745	0.223717	0.266006	0.894768	0.571116	0.700761	0.789709	0.680815	0.760719	0.291864	2.85876	0.62131	1.17102	0.00181601	0.0187456
ENSMUSG00000002718	Cse1l	6.0153	5.79849	5.98513	5.79454	5.55104	6.21419	3.29244	5.31727	5.22987	4.88474	5.63908	6.75371	16.26	8.87712	12.336	0.000205205	0.00339889
ENSMUSG00000002835	Chaf1a	1.78156	1.69787	1.70409	1.22035	1.55319	1.44796	0.752392	2.21094	1.57895	1.32518	2.44723	2.22043	5.15099	3.82378	4.56448	1.39639e-06	6.24358e-05
ENSMUSG00000002847	Pla1a	0.910313	0.343951	0.573866	1.02356	0.610076	0.628216	0.173402	0.867744	0.858032	0.461433	1.20209	1.33528	9.39267	1.05532	1.37652	8.33424e-05	0.00168842
ENSMUSG00000002870	Mcm2	3.12811	2.59144	3.31647	2.66201	3.34189	3.12562	1.11942	3.36845	2.42255	2.43397	4.41142	3.27784	11.1994	5.97132	9.10308	2.25769e-06	9.38926e-05
ENSMUSG00000002881	Nab1	6.23091	6.57634	6.39452	5.14831	5.89146	7.46118	6.98592	6.32835	6.24577	5.46461	9.68804	5.13585	25.3883	12.9808	20.5067	5.17054e-06	0.000181011
ENSMUSG00000002944	Cd36	4.02963	1.97634	4.05522	9.19605	6.58527	1.42919	1.63109	3.68902	3.29024	1.71746	2.75433	14.5359	8.20704	2.21644	4.93386	0.00605073	0.0457223
ENSMUSG00000002984	Tomm40	11.6202	10.2204	12.5715	11.8612	12.1387	8.84269	8.19487	12.0882	12.2412	12.6537	14.2585	27.0812	16.4758	19.241	20.2771	4.50073e-05	0.00105973
ENSMUSG00000003032	Klf4	170.345	190.328	182.258	139.497	149.541	164.673	181.988	149.552	131.398	142.343	122.051	85.2183	60.7911	86.7179	67.6433	7.75676e-05	0.00159945
ENSMUSG00000003038	Hmgn2	17.0585	15.8633	16.5601	18.259	16.0257	15.3692	11.1167	18.3902	17.3727	17.3687	21.3132	24.7519	29.8517	26.7171	32.1918	7.55834e-05	0.00156602
ENSMUSG00000003200	Sh3gl1	6.81753	8.03355	7.76977	7.70838	7.40898	5.66532	4.62721	7.09352	7.25971	7.80188	10.6703	9.55423	13.6573	8.89645	8.70527	0.00525101	0.0413823
ENSMUSG00000003228	Grk5	1.24561	0.946389	1.23806	1.06369	1.13567	1.60002	0.803993	1.73446	1.66668	1.58719	1.82048	1.47079	4.20456	1.53451	2.94472	0.00324628	0.0291149
ENSMUSG00000003271	Sult2b1	10.4355	10.4725	10.6473	9.73611	9.75664	7.41229	9.60898	5.18656	5.77174	6.99831	7.28703	5.83595	2.37995	3.72819	2.18285	0.000136725	0.00245294
ENSMUSG00000003355	Fkbp11	2.57474	2.89213	2.24079	2.15513	1.60056	2.69729	0.491937	3.63925	2.24484	4.0833	5.29094	8.15451	6.30735	13.7559	10.6032	2.51873e-07	1.56593e-05
ENSMUSG00000003382	Etv3	7.25718	6.71135	6.14038	5.17015	6.74003	5.41315	5.64559	7.27491	7.15093	5.34863	3.88136	2.79528	4.15677	5.10731	4.15624	0.00061731	0.00809586
ENSMUSG00000003438	Timm50	11.3095	11.1398	10.2723	12.0762	12.5629	9.44696	8.25852	14.405	12.565	15.0007	14.0434	21.2435	16.629	19.4536	18.3963	0.00298361	0.0273614
ENSMUSG00000003500	Impdh1	4.93406	5.6289	5.33518	4.61786	5.72795	5.624	4.31196	6.87846	8.05985	6.30249	9.2036	13.4038	12.6924	11.7515	17.4409	2.81086e-09	3.70326e-07
ENSMUSG00000003541	Ier3	10.0946	9.26975	12.626	10.5264	10.33	20.9663	12.6297	11.7984	12.7458	7.8713	18.2997	44.0597	20.9947	28.2845	21.2846	6.66781e-06	0.000223299
ENSMUSG00000003585	Sec14l2	0.546353	0.618532	0.380407	0.490094	0.569916	0.473792	0.314789	0.767024	0.51889	0.753079	1.38553	1.17102	1.69716	1.08293	1.26005	0.000520457	0.00709932
ENSMUSG00000003617	Cp	0.404923	0.42461	0.46217	0.405993	0.378378	0.417818	0.294633	0.456714	0.618148	0.290172	0.73213	0.601694	3.87674	0.322948	1.09904	0.000295772	0.00453918
ENSMUSG00000003779	Kif20a	2.8137	2.00388	2.36295	2.07773	1.7132	2.24157	1.93885	3.04666	1.86437	1.57373	3.68714	5.92503	10.1308	6.69675	9.03349	1.04749e-11	2.98541e-09
ENSMUSG00000003808	Farsa	5.11306	4.51386	4.75378	5.65394	4.55642	4.52732	4.34369	5.09191	5.29885	5.38826	6.08818	6.7868	7.73479	8.16161	7.36948	0.00607867	0.045853
ENSMUSG00000003814	Calr	137.948	144.901	152.326	123.364	147.873	171.901	85.1987	142.074	113.268	127.697	261.357	206.933	326.27	253.119	251.767	1.98398e-05	0.00053586
ENSMUSG00000003868	Ruvbl2	10.3403	8.80721	10.6919	9.63293	10.3137	8.92413	5.96386	10.3683	9.50575	10.1878	13.1309	13.8101	20.278	15.1109	18.1272	7.14077e-05	0.00150296
ENSMUSG00000003949	Hlf	2.29698	1.68062	1.76188	1.39333	1.01283	0.315901	0.269293	0.690342	0.830035	0.555947	0.525298	0.542969	1.27709	0.113412	0.4774	0.000449714	0.00628471
ENSMUSG00000004040	Stat3	10.8445	12.3564	11.1088	10.8282	11.0745	11.1842	8.43306	9.68824	10.5521	8.41557	12.1044	15.0238	18.1708	18.4801	15.1951	0.00126741	0.0140579
ENSMUSG00000004099	Dnmt1	4.61933	4.65349	4.68061	3.49488	4.48892	4.4997	2.57523	6.16272	3.93462	4.00458	7.14467	5.14823	16.536	8.90761	11.4739	1.47085e-06	6.52581e-05
ENSMUSG00000004110	Cacna1e	1.05862	0.764678	1.01155	0.397063	0.385104	0.145781	0.160708	0.590631	0.43501	0.409035	0.176097	0.147456	0.215303	0.0625702	0.0975546	5.48345e-07	3.00652e-05
ENSMUSG00000004371	Il11	0.118504	0.0896503	0.0694887	0.0617452	0.113247	0.320981	0.154552	0.150658	0.224457	0.184634	0.30573	1.49713	4.55981	1.40627	1.03134	1.14817e-13	6.19256e-11
ENSMUSG00000004730	Adgre1	0.955215	0.903831	0.872144	0.833542	0.806988	0.943335	0.419144	2.1586	1.99827	1.69821	1.97867	0.40094	10.3041	0.733674	3.89634	0.0035729	0.0312972
ENSMUSG00000004788	Eif2b2	15.1022	16.072	13.5248	16.2569	17.4749	18.6891	14.7897	18.3495	18.6408	19.2976	26.1761	36.5864	24.4027	24.9327	23.3176	0.000169332	0.00293423
ENSMUSG00000004791	Pgf	0.192993	0.171302	0.172452	0.205926	0.137372	0.198643	0.0667517	0.252714	0.254484	0.333989	0.445966	0.865529	1.30529	0.264736	0.395448	0.000376027	0.00546283
ENSMUSG00000004815	Dgkq	8.77352	6.79025	6.21034	6.05623	9.85044	5.43739	7.88717	6.02269	5.92636	5.03969	3.85129	3.61745	2.30082	4.16661	3.55449	2.16544e-06	9.11545e-05
ENSMUSG00000004846	Plod3	6.41772	5.35154	6.06882	5.52018	5.6104	4.84256	2.58377	6.96162	5.32987	6.16235	8.17903	8.33594	17.0814	8.40799	8.19477	0.000399595	0.0057211
ENSMUSG00000004891	Nes	1.01973	0.901772	0.836594	0.765136	0.525677	0.915158	0.392062	1.09454	1.15525	0.838511	2.38986	0.927256	4.99108	1.06079	1.94859	0.000345797	0.00508791
ENSMUSG00000004897	Hdgf	60.1009	57.4036	64.9934	58.9206	58.724	51.9227	42.7486	60.5785	56.0199	58.0683	72.4442	101.782	105.142	79.2888	84.3718	0.00103077	0.0120693
ENSMUSG00000004929	Thop1	8.61198	7.02582	7.83999	6.7571	6.14031	6.07562	3.48479	5.92861	4.95024	5.59051	9.39774	16.6747	8.76844	12.0853	6.04635	0.000284887	0.00441688
ENSMUSG00000004951	Hspb1	80.636	117.159	127.694	73.8896	46.8192	26.5492	29.5699	73.6181	55.0083	57.1255	57.6138	266.653	86.1636	109.159	157.322	0.000342314	0.00506072
ENSMUSG00000005057	Sh2b2	0.148476	0.122963	0.00573193	0.316363	0.172452	0.194542	0.0780942	0.215802	0.310531	0.204972	0.366962	0.859013	1.00217	0.29562	0.24914	0.00599058	0.0454268
ENSMUSG00000005087	Cd44	4.37175	4.22023	4.00679	3.74219	5.86096	7.33805	3.16591	7.42782	8.49172	5.7706	8.09409	8.09644	15.1547	6.53059	18.3057	1.61185e-05	0.0004553
ENSMUSG00000005124	Ccn4	0.368343	0.318746	0.439652	0.293897	0.195465	0.28533	0.213436	0.66344	0.292871	0.215245	0.523192	0.297905	3.94378	0.302367	1.26794	0.000485884	0.00667665
ENSMUSG00000005233	Spc25	2.59635	2.6892	2.85583	3.17282	1.85517	2.64291	1.5916	3.68139	2.05884	2.18457	3.08384	4.71063	7.04506	7.17464	8.19914	2.06231e-05	0.000552057
ENSMUSG00000005320	Fgfr4	3.98024	3.82498	3.58529	3.41325	3.29388	4.24906	2.11318	4.50911	5.7391	4.92784	5.85746	6.58949	5.4473	7.83399	6.63122	0.00429893	0.0357051
ENSMUSG00000005374	Tbl2	3.04956	2.65036	2.6481	2.37669	2.85853	1.99086	1.32528	2.92155	2.76256	2.78684	2.90928	2.72845	4.61737	4.71613	5.65605	0.00470386	0.0381503
ENSMUSG00000005378	Bud23	8.40389	8.4115	8.05113	7.9377	8.10098	5.35216	5.15144	7.43083	7.37184	7.9293	10.0824	9.145	12.4597	12.3211	11.5189	0.00148827	0.016094
ENSMUSG00000005410	Mcm5	5.26078	5.17789	5.67043	4.47611	5.49871	4.86393	1.99362	6.85644	3.36875	4.45616	8.6876	6.71348	22.0188	11.7448	19.4145	3.06506e-08	2.77471e-06
ENSMUSG00000005413	Hmox1	2.49525	4.14524	2.95474	3.9016	3.20013	6.91036	1.66138	2.28164	3.57112	2.3803	8.42383	25.8803	31.2207	8.1569	4.92081	2.44862e-08	2.34782e-06
ENSMUSG00000005470	Asf1b	2.27634	2.34742	2.83624	2.39145	1.89504	2.50704	1.49443	3.66957	1.55998	2.46258	4.15822	5.89115	11.5692	7.4725	10.5167	7.97373e-09	9.05385e-07
ENSMUSG00000005481	Ddx39	8.91467	8.04035	7.67343	8.70156	9.05454	6.45274	5.46276	8.91015	7.87102	7.85833	9.07045	16.9075	14.5442	14.25	18.0727	3.07629e-06	0.000120942
ENSMUSG00000005566	Trim28	23.945	22.6903	22.4981	20.9903	21.7845	22.7739	17.7394	27.8926	29.0845	25.559	35.0468	30.1015	41.4191	35.4385	40.7033	0.000619497	0.00811064
ENSMUSG00000005667	Mthfd2	1.67143	1.36317	1.45395	0.901423	1.15244	1.69776	0.669989	1.96633	1.68604	1.70181	1.83314	2.19962	5.50007	4.44293	6.54744	1.75131e-05	0.000485166
ENSMUSG00000005677	Nr1i3	1.48869	2.84206	1.88219	1.68071	1.37597	0.524599	0.609906	1.55828	0.395327	1.3173	0.224064	0.314589	0.0842111	0.504754	0.0452528	8.99149e-07	4.43629e-05
ENSMUSG00000005716	Pvalb	3.19632	4.31005	3.70553	24.3972	4.02615	3.44406	0	0.412611	0.287604	0.277841	0.570195	0.807782	0.507573	3.22074	0.275305	0.000203434	0.00338906
ENSMUSG00000005732	Ranbp1	28.2635	28.7236	37.0081	31.806	30.5887	48.6119	29.6105	31.8455	30.2807	31.8816	57.2793	75.6952	77.0488	52.5497	67.902	3.52792e-08	3.12248e-06
ENSMUSG00000005800	Mmp8	0	0	0	0	0	0.206913	0.018051	0.042114	0	0.017747	0.246325	1.58492	9.58243	4.09733	0.090202	2.65108e-16	3.26821e-13
ENSMUSG00000005846	Rsl1d1	17.3257	16.3943	16.8922	19.5023	15.8188	16.905	11.023	18.4927	19.8627	18.6175	17.9932	35.2215	35.0711	24.7409	32.1867	0.000317842	0.00479933
ENSMUSG00000005952	Trpv1	0.410632	0.18167	0.240902	0.277212	0.233099	0.116901	0.0458268	0.459856	0.202266	0.126341	0.0290374	0.0499968	0.0799518	0.0703527	0	0.00177178	0.0183659
ENSMUSG00000005968	Tuft1	16.096	15.9823	16.0194	18.3476	19.8923	18.9805	21.7093	17.0775	17.1499	18.1528	13.4616	13.6569	7.50132	11.8903	7.31993	0.000422396	0.00599025
ENSMUSG00000006014	Prg4	0.173527	0.169473	0.113184	0.21294	0.209321	0.104557	0.10142	0.268994	0.12079	0.15045	0.111099	4.44513	0.446762	0.167155	0.0561989	0.000181157	0.00311104
ENSMUSG00000006179	Prss16	0.0702791	0.0456553	0.0562685	0.185503	0.0771308	0.468236	0.19441	0.307246	0.198153	0.22676	0.501314	0.172136	0.406298	0.846324	0.773693	1.84352e-05	0.000505036
ENSMUSG00000006221	Hspb7	8.11429	8.33697	9.59648	4.90677	2.41011	2.52774	1.61474	4.59374	3.6071	2.14887	4.84473	12.1528	7.57334	5.22619	9.70872	0.000456399	0.00636782
ENSMUSG00000006313	Upk1a	9.30403	7.09299	8.92298	9.6402	11.0227	15.3853	19.3241	7.41669	9.45858	9.82594	9.92069	4.58686	0.764017	3.25623	2.31663	0.00222113	0.0217686
ENSMUSG00000006360	Crip1	173.995	178.263	150.018	252.245	168.249	76.6371	94.3919	197.076	167.576	165.388	110.548	77.9769	53.4964	105.42	83.5774	0.000407578	0.00582317
ENSMUSG00000006398	Cdc20	13.8347	10.6403	13.183	12.9843	9.92927	11.8703	5.16466	13.4479	8.58407	8.06281	16.0705	34.9616	37.7972	31.7727	40.5909	4.17145e-12	1.4999e-09
ENSMUSG00000006403	Adamts4	0.0653678	0.0955944	0.133207	0.0779682	0.0476941	0.397054	0.353447	0.462006	0.549584	0.390498	0.553634	0.892557	6.7434	0.943038	2.72438	3.64009e-15	3.49024e-12
ENSMUSG00000006442	Srm	11.073	10.9281	10.3664	11.9997	8.25672	11.6905	6.86224	8.83437	9.15443	9.96157	15.0266	22.7106	26.7494	21.6121	26.0814	8.41674e-09	9.43276e-07
ENSMUSG00000006456	Rbm14	10.1374	6.66871	10.5015	6.5683	6.80029	8.02715	7.41676	7.03002	6.20468	7.16297	12.0442	8.41137	14.9314	12.5218	11.8893	0.0020435	0.0203723
ENSMUSG00000006457	Actn3	1.71203	1.63462	1.7695	7.59651	1.45393	1.30789	0.0365557	0.359834	0.25519	0.245244	0.353707	0.369312	0.557474	1.56265	0.231272	6.52874e-05	0.0014034
ENSMUSG00000006498	Ptbp1	38.371	39.8255	43.8282	30.9262	38.1619	55.9597	44.7438	46.4365	40.5036	36.5805	72.5517	56.2579	86.8141	64.1819	75.4121	9.92676e-05	0.0019337
ENSMUSG00000006517	Mvd	39.254	46.589	35.4653	39.0945	42.1422	34.8806	15.966	24.8844	13.2275	20.1866	58.2636	27.6429	37.4794	43.8204	29.4226	0.00107625	0.0124413
ENSMUSG00000006567	Atp7b	0.454042	0.626017	0.404499	0.63517	0.448571	0.079088	0.01588	0.428924	0.220478	0.081923	0.133078	0.14071	0.192833	0.111802	0.026027	0.00102524	0.0120209
ENSMUSG00000006585	Cdt1	4.891	5.16496	5.4012	3.81219	4.60521	4.60134	2.78578	6.3809	4.62512	4.49918	8.15087	7.53391	11.6835	8.21785	11.1987	1.0767e-05	0.000330655
ENSMUSG00000006715	Gmnn	11.1276	9.31152	9.75577	13.1907	11.9118	10.0758	7.64087	14.8086	10.2683	13.209	12.5786	15.8374	20.6182	18.5373	25.1476	0.0027268	0.0255632
ENSMUSG00000006728	Cdk4	24.4486	23.8541	28.1811	24.0493	24.3485	25.6135	17.5987	30.1591	27.3443	26.6617	40.561	30.4596	50.7036	34.8577	41.6608	0.000992874	0.011745
ENSMUSG00000006777	Krt23	3.89106	3.48279	3.85624	2.96351	2.95602	3.49364	0.742456	8.76508	6.25402	8.29784	4.56325	30.6505	6.14938	11.3174	5.46126	0.00264526	0.0250229
ENSMUSG00000006782	Cnp	7.44614	8.37092	6.80497	7.11213	7.14633	3.96574	3.38677	8.87943	7.93993	8.44673	7.95352	8.80591	14.7451	15.0139	13.3814	0.00265019	0.0250491
ENSMUSG00000006800	Sulf2	3.08747	3.06961	4.72187	3.22936	3.97877	8.67479	7.83526	4.53953	3.71597	3.06644	13.5407	13.1669	36.3634	13.6968	15.3288	3.28571e-14	2.02529e-11
ENSMUSG00000006998	Psmd2	30.9405	27.8739	27.0166	28.3274	30.1545	24.0691	20.7544	29.9536	27.362	25.5921	30.2679	33.3128	48.9158	43.8686	47.6814	0.00287327	0.026547
ENSMUSG00000007029	Vars	9.98888	10.5631	9.45816	8.31382	8.47869	6.96689	4.73994	12.5669	12.327	10.6647	13.9986	19.9959	23.8604	22.2186	22.1093	2.96996e-07	1.79226e-05
ENSMUSG00000007050	Lsm2	4.55698	3.88946	4.78885	4.10571	3.92588	8.05837	6.71223	4.88892	4.48003	4.49623	9.89917	13.4126	8.78839	7.60554	7.51173	2.11497e-05	0.000562439
ENSMUSG00000007080	Pole	0.595572	0.51347	0.613398	0.218473	0.522272	0.535288	0.290982	0.848917	0.27472	0.443011	0.865276	0.692031	2.00977	1.03266	1.52808	0.000420418	0.00597693
ENSMUSG00000007122	Casq1	0.838488	0.898366	0.878183	5.47359	1.09867	0.839717	0.189447	0.146874	0.150398	0.252281	0.510806	0.304613	0.200639	0.698956	0.244025	2.72082e-05	0.00069402
ENSMUSG00000007877	Tcap	2.33032	2.41585	3.25477	13.7203	2.29016	1.0435	0	1.09381	0.670428	0.912636	1.11911	1.34865	0.368066	2.37324	0.423646	0.00032023	0.00481433
ENSMUSG00000008318	Relt	0.212742	0.372275	0.155445	0.231434	0.143312	0.177505	0.176344	0.407371	0.444303	0.242852	0.334623	0.465297	1.39741	0.517058	0.572029	0.00479312	0.0386134
ENSMUSG00000008373	Prpf31	4.52924	4.45626	4.56541	4.74436	4.67671	3.49905	2.63193	4.97996	4.40237	4.94574	6.0412	7.26184	8.7647	7.23741	8.54398	4.84478e-05	0.00112842
ENSMUSG00000008398	Elk3	1.8063	2.13562	1.69003	1.87555	1.61278	2.64717	1.32432	2.81731	3.30216	2.52885	3.34293	2.03247	16.1398	2.97264	5.06148	0.00012212	0.00226846
ENSMUSG00000008450	Nutf2	13.8078	12.4808	15.53	12.7291	12.5287	13.7863	11.3261	13.7314	11.3354	13.0585	17.7011	26.7368	26.3757	18.4396	20.8476	5.60262e-05	0.00125212
ENSMUSG00000008845	Cd163	0.733471	0.527754	0.375387	0.520224	0.362561	0.143783	0.0976654	0.183344	0.224585	0.103868	0.262757	0.307849	2.78481	0.197763	0.779476	0.000303849	0.00464082
ENSMUSG00000008855	Hdac5	7.7999	7.43778	8.09505	7.30783	8.00377	3.93294	4.30458	9.81399	9.56166	7.83756	5.39754	5.25182	5.11084	3.14506	4.20997	0.00563691	0.0434319
ENSMUSG00000009145	Dqx1	13.4509	14.1245	13.6788	15.2795	18.3909	14.7156	17.5008	13.1237	17.588	14.8065	13.8598	10.2219	4.50103	10.5625	6.05638	0.00292297	0.0268884
ENSMUSG00000009185	Ccl8	1.40255	1.69761	1.26097	1.54883	0.961815	2.78161	1.57314	8.89093	10.0734	5.30353	14.352	0.664297	27.9933	0.694632	32.2651	6.00694e-05	0.00131901
ENSMUSG00000009356	Lpo	2.51393	2.14155	2.57488	2.37713	4.66825	6.13619	3.02322	5.16175	7.34283	6.38995	9.12572	15.2322	7.69597	19.6039	13.576	1.82403e-12	7.46911e-10
ENSMUSG00000009545	Kcnq1	14.1178	12.9123	14.6887	12.7336	14.4846	13.2483	8.09249	16.7573	18.6863	15.9802	22.989	31.3368	18.2671	17.0768	21.7319	0.00359045	0.0313443
ENSMUSG00000009566	Fpgs	5.38806	5.21563	5.21055	4.75593	4.22273	4.42458	2.82474	4.8676	5.01665	4.69312	6.96179	9.16006	7.42686	7.20393	8.60434	0.000280959	0.00438255
ENSMUSG00000009585	Apobec3	2.49781	3.26209	2.89827	2.44467	1.64293	3.68938	1.53607	3.25658	2.72803	2.59101	4.66191	4.80195	8.68245	7.21429	5.86928	7.87325e-08	6.05588e-06
ENSMUSG00000009633	G0s2	5.29569	3.22811	5.64606	7.31699	5.61454	1.5909	1.9939	4.48725	3.98095	3.15244	5.91258	18.7789	9.77087	5.08824	5.33324	0.00220838	0.0216965
ENSMUSG00000009687	Fxyd5	1.84631	2.82245	2.23274	2.2827	1.82361	4.10741	1.78003	2.51743	3.33481	3.01905	6.20657	7.24079	13.3308	3.46713	4.24609	8.67354e-07	4.34782e-05
ENSMUSG00000010047	Hyal2	10.5534	9.84361	11.1251	10.5729	13.3737	13.5834	13.062	13.175	15.4677	14.1186	19.7959	20.1592	15.3967	15.6287	14.6898	0.00476062	0.0384121
ENSMUSG00000010048	Ifrd2	16.7645	14.7021	17.0058	18.4533	18.0197	12.4141	6.57022	13.1495	13.6604	12.6678	14.9995	19.7899	20.2201	20.2117	20.338	0.00361205	0.031485
ENSMUSG00000010064	Slc38a3	0.193409	0.169842	0.171707	0.188923	0.0569598	0.0826983	0.0250249	0.0497921	0.016382	0.00543696	0.0579099	0.0268399	0.0306527	0.0417216	0	0.00218671	0.0215254
ENSMUSG00000010086	Rnf112	0.455977	0.469296	0.679187	0.392083	0.19417	0.120281	0.225783	0.476579	0.525293	0.418646	0.118533	0.112851	0.161649	0.196528	0.0982158	0.00254393	0.0242975
ENSMUSG00000010311	Optc	7.11668	8.15277	11.4173	6.94778	2.75953	4.74519	10.0356	4.31889	4.6606	4.77232	4.487	0.612121	1.913	0.256976	3.81142	0.00406558	0.0342344
ENSMUSG00000010660	Plcd1	18.6398	17.688	17.5392	18.2896	21.9981	15.0058	13.84	14.3606	14.2848	12.9029	15.6472	11.97	7.34715	14.4076	6.8998	0.00418672	0.0350429
ENSMUSG00000010751	Tnfrsf22	0.382752	0.328242	0.337841	0.275039	0.213715	0.393641	0.176931	0.335887	0.313666	0.181789	0.507401	0.497421	1.36875	0.343158	0.83721	0.00462883	0.0376835
ENSMUSG00000010755	Cars	3.51381	3.19873	3.90496	3.66899	3.40056	2.9495	2.84588	3.24846	3.47216	3.76146	5.17078	5.33465	6.08027	5.93332	5.37076	8.3766e-05	0.00169486
ENSMUSG00000010760	Phlda2	1.37258	1.5861	1.46897	1.91484	1.48751	2.36362	1.98923	2.00835	1.61398	1.0803	2.96398	5.61504	5.37005	3.61407	2.24803	0.00141166	0.0153715
ENSMUSG00000010830	Kdelr3	11.7992	13.1351	13.3795	11.1898	11.669	17.1778	5.54636	15.9044	17.8373	18.9691	23.2958	18.149	27.1947	30.8019	38.8365	4.813e-05	0.00112253
ENSMUSG00000011034	Slc5a1	37.2371	31.7104	32.6001	32.3931	45.3014	20.4739	12.7695	21.7284	21.7648	20.2038	16.9818	23.6016	16.0406	24.5996	23.0265	1.51454e-05	0.000431949
ENSMUSG00000011179	Odc1	43.2512	31.6591	40.1494	31.8345	41.9463	41.8376	44.3311	34.4407	37.3072	38.8429	42.414	59.6872	53.4434	59.9611	83.7903	0.00338862	0.0300845
ENSMUSG00000011254	Thg1l	2.68317	2.70313	2.59274	2.74716	2.83364	2.23811	2.10056	2.62183	2.51263	2.54257	3.83195	3.62099	4.9675	4.1713	5.11119	0.00512885	0.0407142
ENSMUSG00000011257	Pabpc4	20.7037	18.5064	19.8519	17.8532	19.9009	16.1543	10.4966	20.6722	23.3393	17.0771	22.5982	26.4988	33.6773	33.6102	29.977	0.00123134	0.0138041
ENSMUSG00000011305	Plin5	0.141045	0.205564	0.136683	0.271378	0.159879	0.0938359	0.4295	0.25066	0.234329	0.25479	0.308363	2.75788	0.624392	0.499867	0.515308	9.5091e-05	0.00187778
ENSMUSG00000012443	Kif11	2.12845	2.04738	2.11465	1.92328	1.67801	2.98802	1.33586	3.18043	1.69002	1.92266	2.55145	3.46587	9.41958	5.3829	9.95692	8.93095e-08	6.61542e-06
ENSMUSG00000013089	Etv5	3.9375	2.2087	2.92823	1.4229	2.88549	2.53056	1.46101	5.81251	6.96431	4.55868	3.42573	2.41795	5.82893	8.07059	18.23	0.00371901	0.032162
ENSMUSG00000013275	Slc41a1	2.9181	2.64858	2.92739	2.68088	2.98275	2.65538	1.11754	3.10259	3.30876	2.30091	3.98712	3.49716	8.00229	5.22193	5.45565	0.000342777	0.00506072
ENSMUSG00000013483	Card14	8.51213	9.1704	6.69829	10.5342	7.15349	4.63797	2.30453	4.22779	5.59447	4.16338	5.21232	8.45035	3.5199	5.85358	2.85684	0.00123081	0.0138041
ENSMUSG00000013629	Cad	2.91917	3.04492	2.76547	1.96079	2.96022	2.09577	0.480542	2.91809	2.26087	2.27887	2.86282	2.66027	8.60763	6.44816	7.46236	0.000134422	0.00242171
ENSMUSG00000013701	Timm23	21.8592	21.5207	23.9359	23.8918	20.929	18.8349	16.4429	22.9206	25.5851	24.9841	25.1111	44.3685	35.3582	33.0005	37.7817	0.000717347	0.00909008
ENSMUSG00000014077	Chp1	108.721	85.2791	101.073	83.8256	120.532	129.558	169.847	83.6329	105.022	90.9624	73.8824	72.9552	48.9328	51.9907	62.152	0.000656876	0.00850489
ENSMUSG00000014158	Trpv4	0.308321	0.29674	0.384646	0.280446	0.178711	0.211793	0.217442	0.534271	0.221446	0.342768	0.436353	0.824701	1.36844	0.48102	0.447516	0.00626918	0.0469413
ENSMUSG00000014226	Cacybp	15.9278	14.1982	15.6519	16.6383	13.6596	16.9503	10.0832	15.0639	13.022	15.4842	16.9535	21.2289	38.7599	18.5848	31.4874	0.000415962	0.00591846
ENSMUSG00000014361	Mertk	8.53254	9.37564	7.33892	5.62969	11.1136	8.75187	12.1637	8.12236	8.83436	6.34485	5.25125	3.86424	4.36481	5.60092	5.63081	0.000241299	0.00385253
ENSMUSG00000014418	Hps5	11.4407	11.5133	11.119	8.00584	10.419	7.74535	8.99692	10.9621	8.07692	9.7373	6.16999	4.84062	4.13816	8.55122	4.66045	9.87001e-05	0.00192918
ENSMUSG00000014444	Piezo1	2.02925	2.75997	2.57631	1.67436	2.18363	3.06252	1.33984	2.69599	2.6662	1.61453	4.69386	2.9935	9.88896	4.76244	5.89708	3.93193e-07	2.28489e-05
ENSMUSG00000014846	Tppp3	42.927	41.1212	42.4637	55.4449	49.2839	10.8783	13.9769	72.4464	36.0026	66.6043	21.2037	12.0215	10.9844	2.22645	19.3979	0.000284881	0.00441688
ENSMUSG00000014867	Surf4	53.2696	52.5524	55.7954	52.1747	58.7067	50.6708	40.0399	55.0832	62.5101	55.7506	75.8915	75.0566	97.2108	87.3448	102.322	0.000294791	0.00453054
ENSMUSG00000015023	Ddx19a	8.21922	7.79688	8.41015	8.54429	8.60493	13.8983	13.3961	9.04762	10.3725	8.49489	10.8256	13.5251	15.4993	11.927	15.7895	0.00404295	0.0341043
ENSMUSG00000015027	Galns	6.32798	6.55463	6.77356	5.69969	5.60867	8.09412	9.12635	7.79166	7.55747	6.47811	13.5549	10.4054	9.9848	10.5153	9.05815	0.00124854	0.0139377
ENSMUSG00000015133	Lrrk1	3.27182	2.82279	2.9986	2.37248	2.74122	2.65487	1.55556	3.29975	3.55314	2.74068	3.67424	3.35961	7.87597	5.56606	6.47181	6.25098e-05	0.0013645
ENSMUSG00000015134	Aldh1a3	1.32009	1.19076	1.00873	1.89506	1.23051	2.29238	0.449064	1.49964	2.36904	0.812583	1.62117	10.2166	12.2038	7.199	2.91018	2.67835e-08	2.51226e-06
ENSMUSG00000015143	Actn1	22.1654	23.5264	23.3913	19.0575	16.6522	19.8466	12.6138	21.6081	19.0504	14.2865	22.7262	19.9538	54.0294	26.9727	43.2057	0.00138756	0.0151377
ENSMUSG00000015176	Nolc1	7.34049	6.51137	7.23033	5.37047	6.195	7.64458	5.16888	5.89017	8.0742	5.38266	9.83441	11.4395	18.5776	11.9497	17.6458	4.79051e-08	4.01356e-06
ENSMUSG00000015217	Hmgb3	13.3521	11.9155	12.1985	13.3767	13.9109	11.2618	5.74848	14.4872	14.6996	11.3776	15.7932	17.1937	27.2871	22.5693	30.2935	9.86573e-05	0.00192918
ENSMUSG00000015468	Notch4	1.50497	1.39385	0.980158	1.30651	1.30039	1.51488	0.385512	1.29986	1.25812	1.03626	2.13794	2.42205	4.5173	4.99931	1.93899	5.2365e-06	0.000182211
ENSMUSG00000015533	Itga2	3.04745	2.78529	3.476	2.75886	4.95329	7.79032	3.87691	6.10841	7.25741	4.3429	4.04241	5.3498	9.53647	6.67977	15.8164	0.000204905	0.00339889
ENSMUSG00000015652	Steap1	2.75958	2.29562	2.02051	2.21717	2.25463	1.5108	0.736615	3.21752	1.60615	2.53181	2.0989	4.24578	5.84797	7.30848	5.60502	0.00217133	0.0214371
ENSMUSG00000015653	Steap2	1.02327	0.865667	0.882506	0.828501	0.766743	1.1314	0.392179	1.43224	1.08458	0.716982	1.09005	1.14764	3.59174	2.11851	1.98963	0.000665144	0.00857671
ENSMUSG00000015749	Anp32e	14.532	11.7019	12.8119	12.0877	12.4128	10.6573	8.13952	14.9293	13.3375	11.2849	13.0614	17.8544	31.9091	20.3797	33.3319	2.85906e-05	0.000722466
ENSMUSG00000015766	Eps8	15.5754	14.1312	13.6737	11.8177	12.9946	13.7785	12.095	9.95	8.9132	8.28805	7.7798	6.6025	8.64652	7.27281	7.44406	0.000109305	0.00208683
ENSMUSG00000015879	Fam184b	0.263745	0.270595	0.2993	0.190577	0.146149	0.0534334	0.0216427	0.177963	0.17841	0.178319	0.0220544	0.0195803	0.0702538	0.0113545	0.0669468	0.000123002	0.00227535
ENSMUSG00000015880	Ncapg	1.01894	0.682957	0.868937	0.685867	0.660979	1.20848	0.646468	1.38531	0.606818	0.722696	1.29535	1.71555	4.05308	2.54528	3.99641	1.39252e-07	9.53713e-06
ENSMUSG00000015947	Fcgr1	0.156342	0.277771	0.481127	0.131026	0.151165	0.609938	0.301299	0.725586	0.821909	0.358285	0.96079	0.303259	3.54197	0.960344	1.92483	2.17224e-05	0.000575893
ENSMUSG00000015950	Ncf1	0.644871	1.54697	1.02092	0.910961	0.826278	1.64894	0.737109	1.30253	2.05921	1.88998	1.4097	1.48124	7.58059	2.79743	1.5832	0.00287646	0.0265571
ENSMUSG00000015966	Il17rb	0.726276	0.563806	0.726974	0.697811	0.698395	0.357737	0.359761	0.690706	1.1091	0.703598	0.242668	0.274655	0.130863	0.286378	0.31955	0.00179767	0.0185895
ENSMUSG00000016024	Lbp	0.73713	0.609536	0.787539	0.670097	0.527539	0.582698	0.283644	0.621021	1.01063	0.341003	1.48041	1.93316	5.48541	1.60679	1.43644	5.04694e-07	2.80985e-05
ENSMUSG00000016028	Celsr1	3.49196	3.71183	2.98707	2.58382	3.29221	3.73503	1.509	3.26104	3.0622	2.25729	4.37619	2.42075	9.73393	8.58436	7.95601	4.13545e-05	0.000989928
ENSMUSG00000016194	Hsd11b1	0.713031	0.564005	0.716581	1.07593	0.856772	0.511919	0.410303	0.909469	0.768519	0.921899	0.943749	1.5628	5.16559	0.491918	2.02067	0.00200018	0.0201123
ENSMUSG00000016495	Plgrkt	22.7502	20.8758	23.4165	25.5185	24.1263	17.514	21.9566	24.3653	25.2762	24.1859	21.8449	14.0677	14.2191	14.5992	13.0258	0.00358978	0.0313443
ENSMUSG00000016526	Dyrk3	0.299031	0.201301	0.133188	0.234417	0.169738	0.217594	0.1295	0.357049	0.332669	0.248755	0.550364	1.44156	1.37053	0.331863	0.811467	1.05223e-05	0.000323717
ENSMUSG00000016554	Eif3d	15.7971	14.5535	15.7528	16.8999	15.3365	15.4699	12.7712	16.9313	18.636	17.5775	23.2367	32.1687	23.5512	21.9435	22.8855	0.000707992	0.00901186
ENSMUSG00000016757	Ttll12	5.5031	5.21707	5.48614	3.91204	4.77036	5.87891	6.48398	6.48525	5.10314	5.97447	9.88557	7.6575	10.0618	8.53394	8.56656	9.96573e-05	0.0019391
ENSMUSG00000016763	Scube1	0.740562	0.613138	0.624666	0.453442	0.475953	0.79027	0.251954	1.03373	0.90155	1.03803	1.24912	0.367494	8.05343	0.348291	2.17406	0.000781427	0.00971661
ENSMUSG00000016918	Sulf1	0.65431	0.745912	0.679255	0.780191	0.516539	0.354061	0.0758476	0.56884	0.775025	0.645746	0.53957	0.449155	9.90592	0.650005	1.7043	0.000185881	0.00317322
ENSMUSG00000017002	Slpi	5.15474	3.74056	4.16253	12.775	3.53094	6.62305	0.11393	6.02528	9.32762	3.17497	60.2107	436.212	81.8199	93.958	3.93857	8.23965e-12	2.68317e-09
ENSMUSG00000017146	Brca1	0.549676	0.392434	0.476753	0.343295	0.427075	0.63299	0.193588	0.887573	0.35924	0.407779	0.591521	0.448743	2.18388	1.37586	1.96472	0.000469775	0.00651757
ENSMUSG00000017221	Psmd3	18.4049	17.3214	19.8668	17.1333	18.6975	18.5366	14.6929	19.842	19.6383	19.7573	27.3952	38.6225	29.4785	27.5528	29.1744	5.62096e-05	0.00125212
ENSMUSG00000017300	Tnnc2	4.12332	5.00128	5.23986	51.8661	3.85348	5.11143	0.0728035	0.983965	0.393782	1.29278	1.17448	1.01763	0.754105	3.63217	0.567269	9.5103e-06	0.000296278
ENSMUSG00000017446	C1qtnf1	1.3749	1.23359	1.61109	0.916528	1.14279	1.14209	0.26125	1.39675	1.72626	1.16431	1.1844	1.77755	11.1235	0.754833	3.41384	0.00342791	0.0303396
ENSMUSG00000017493	Igfbp4	10.9939	12.7254	13.3829	15.2801	10.7671	11.8013	5.3329	18.2399	16.8252	15.7635	32.8512	17.6274	166.804	16.3593	38.9081	6.19306e-07	3.25872e-05
ENSMUSG00000017499	Cdc6	0.748442	0.556031	0.779292	0.457823	0.739244	0.690382	0.360008	1.21687	0.696286	0.476984	1.10147	0.690924	3.05755	1.51767	2.42685	0.000620516	0.00811325
ENSMUSG00000017588	Krt27	0.191636	0.162043	0.202753	0.352757	0.433277	2.62339	0.976755	0.856038	1.12504	1.47143	1.6043	0.931279	1.13416	0.18605	0.991821	9.48015e-05	0.00187425
ENSMUSG00000017607	Tns4	56.0366	56.869	52.8125	39.7436	52.4815	40.1019	35.1176	18.1049	24.3357	14.2813	29.4155	12.7868	16.5023	10.238	11.3059	2.53141e-07	1.56593e-05
ENSMUSG00000017639	Rab11fip4	8.66759	7.44631	6.35893	6.26031	8.29917	2.73934	3.17563	3.54971	4.33213	3.56444	3.48651	3.06513	2.67064	3.17404	1.97292	1.28468e-11	3.57618e-09
ENSMUSG00000017677	Wsb1	35.9308	28.0018	28.4574	32.3498	39.3145	29.854	30.8057	32.21	33.056	27.3748	18.5028	15.2238	13.088	24.5426	23.5035	0.000195249	0.00329082
ENSMUSG00000017715	Pgs1	7.58861	7.05491	6.70173	6.8033	6.43898	6.1484	6.04176	5.5855	7.87747	6.37763	7.05409	11.7215	9.97546	11.7606	9.40242	0.00315285	0.0285793
ENSMUSG00000017716	Birc5	5.70354	5.21488	5.44662	6.13543	3.06923	4.98794	3.93291	6.49093	3.7695	5.14197	8.47973	16.8896	14.2379	16.1628	17.7345	1.1215e-12	4.96306e-10
ENSMUSG00000017724	Etv4	3.23293	3.63218	2.93267	2.63973	2.13851	2.58178	0.657215	4.97423	3.54207	4.94977	3.217	11.2631	5.17293	6.79933	9.52219	0.00210767	0.020882
ENSMUSG00000017737	Mmp9	0.157824	0.183616	0.155867	0.225698	0.1749	2.93071	0.73304	2.00353	1.30669	1.38235	5.60254	2.21769	22.4367	3.34662	6.04921	6.69099e-22	3.58212e-18
ENSMUSG00000017774	Myo1c	15.593	17.6399	16.0885	13.9188	15.9228	16.6916	9.26554	16.3337	14.9357	12.6382	22.9292	20.6732	35.4857	20.8674	27.0095	0.00017575	0.00302722
ENSMUSG00000017861	Mybl2	1.26266	0.841714	1.18606	0.916628	1.11484	2.03936	0.636955	1.95537	1.015	1.25665	2.8935	3.87481	6.09296	3.65812	4.86456	6.75839e-10	1.04146e-07
ENSMUSG00000017868	Sgk2	17.9713	17.1023	18.6235	13.2909	20.6951	13.0071	20.6526	8.11353	13.2026	12.1338	11.6516	12.6291	2.99772	5.57464	4.18488	0.00092837	0.0111269
ENSMUSG00000017897	Eya2	0.324662	0.194281	0.22481	0.258578	0.308841	1.51212	0.468616	0.868379	0.85027	0.777844	2.06993	2.14035	3.64547	2.10874	4.13758	2.16092e-14	1.38131e-11
ENSMUSG00000017929	B4galt5	15.2863	14.2301	12.2362	13.0606	14.1556	7.18728	7.84843	9.06304	9.10869	9.23009	7.81565	8.77854	9.01621	8.39427	7.37089	1.33726e-05	0.000391846
ENSMUSG00000017999	Ddx27	5.91809	5.32936	5.24203	4.99695	5.18337	5.44523	4.54969	5.94892	5.87095	4.81758	7.4113	8.3227	10.5794	7.18309	8.4297	0.000552253	0.00739794
ENSMUSG00000018042	Cyb5r3	17.9783	16.8796	19.9524	15.1245	16.6683	21.3693	23.8893	20.5859	24.6584	15.3561	37.262	23.4987	43.3944	22.7975	33.2487	0.000220835	0.00359226
ENSMUSG00000018166	Erbb3	43.2405	38.8019	44.6287	35.2285	49.6242	43.6842	48.1286	44.9199	51.3332	38.2937	33.1892	36.9103	18.3195	26.0841	25.867	0.0039737	0.0336516
ENSMUSG00000018189	Uchl5	5.74974	5.23197	5.30047	5.87096	6.19295	5.14472	4.44714	5.69527	5.47582	5.63151	6.09977	7.79968	12.1113	9.02092	11.9701	0.000468137	0.00651053
ENSMUSG00000018217	Pmp22	191.287	167.872	181.501	150.536	136.551	155.319	263.433	118.12	107.414	120.716	110.41	31.8635	52.6872	32.5158	40.7796	1.43554e-06	6.38555e-05
ENSMUSG00000018339	Gpx3	36.2797	27.7772	37.7372	28.0877	25.7107	59.208	29.6333	40.4562	38.0164	34.9184	76.283	113.879	164.783	24.1319	51.1337	3.41767e-05	0.000837863
ENSMUSG00000018387	Shroom1	0.177275	0.133272	0.236966	0.0878595	0.0855864	0.257913	0.0788366	0.285862	0.350753	0.223061	0.536863	0.359986	0.416228	0.408644	0.430639	0.00474294	0.0383103
ENSMUSG00000018427	Ypel2	2.4276	2.06877	3.35433	2.00998	2.44945	2.60494	3.80895	5.60149	4.97224	4.76141	2.26912	1.48594	3.71539	3.19304	2.53338	0.00420781	0.0351595
ENSMUSG00000018433	Nol11	3.15513	2.56636	2.74267	2.22183	2.86379	1.95358	1.89399	2.68441	2.679	2.35681	2.58129	3.25471	6.11388	4.04185	4.49293	0.00600923	0.0454883
ENSMUSG00000018446	C1qbp	24.8298	22.7268	26.5918	25.2718	26.4428	23.3631	18.2232	26.5067	25.1775	23.5578	28.1608	44.7311	41.1706	39.0215	48.3588	6.5702e-05	0.0014034
ENSMUSG00000018548	Trim37	2.79078	2.29974	2.38169	2.17093	2.96487	1.98272	1.24939	2.92805	2.3626	1.79434	2.19431	2.61149	5.69466	3.66444	5.44606	0.00417023	0.0349219
ENSMUSG00000018593	Sparc	55.4187	61.8719	63.393	71.064	45.6272	50.3599	14.9199	61.5483	55.1077	46.9027	86.6	39.7444	486.881	42.8807	137.77	0.000541326	0.00729836
ENSMUSG00000018623	Mmp7	0.394916	0.310222	0.879479	0.698825	0.462578	10.7577	0	1.10126	3.20959	1.43613	31.0751	44.3226	35.3664	17.336	9.34547	7.42172e-11	1.60114e-08
ENSMUSG00000018697	Aatf	4.56635	5.3404	5.06117	5.18023	4.93382	3.9727	3.15358	3.90479	4.77057	4.03658	5.97974	8.40665	9.34378	6.23039	7.05403	0.00108075	0.0124851
ENSMUSG00000018774	Cd68	3.6818	3.19895	3.59862	3.88965	2.85226	6.90285	2.9493	4.53874	4.20748	4.05478	9.82496	8.85918	25.606	3.84159	6.12706	0.000151904	0.00268343
ENSMUSG00000018796	Acsl1	3.44652	2.43302	2.77402	3.23047	3.88365	2.29999	2.02046	2.43158	1.70521	1.54118	2.99223	6.98109	4.06622	3.26124	3.19843	0.000307974	0.00468405
ENSMUSG00000018821	Avpi1	9.13261	9.54974	8.21956	12.1483	8.44113	5.68984	2.5756	7.83465	8.73256	8.51821	9.20083	39.8639	11.9244	10.7865	10.8466	0.00381155	0.0327256
ENSMUSG00000018822	Sfrp5	1.0313	1.59726	2.50083	1.35302	0.791328	0.298212	0.13862	0.559846	0.589265	0.57014	1.12072	2.02743	1.7217	0.35472	0.465778	0.00586027	0.044694
ENSMUSG00000018830	Myh11	188.585	173.151	233.006	124.034	75.1775	35.2257	69.3343	129.47	108.275	76.9673	84.3896	27.9351	87.3789	11.6942	96.6343	0.00560934	0.043289
ENSMUSG00000018848	Rars	15.838	16.7759	17.0253	16.5415	17.4333	18.7474	17.9693	16.4115	16.3865	14.4939	26.3724	27.4055	26.7495	25.7886	26.8902	5.62231e-05	0.00125212
ENSMUSG00000018893	Mb	2.874	3.0051	4.08999	25.0838	2.78447	2.37701	0.0413697	2.52374	2.53528	2.42028	2.49032	3.6083	1.72326	3.31605	1.17969	0.00629918	0.0470435
ENSMUSG00000018921	Pelp1	4.22469	4.30004	4.69981	3.36398	4.34901	3.92158	3.38965	4.66643	4.86142	4.06669	7.61711	5.08074	10.6127	7.38324	8.04448	6.60236e-05	0.00140506
ENSMUSG00000018930	Ccl4	0.044861	0.043929	0	0	0	0.356067	0	0.155038	0.280346	0.536335	0	2.49228	0.684575	4.75027	0.463848	8.21599e-06	0.000263568
ENSMUSG00000018983	E2f2	1.52589	2.02124	2.29639	1.28228	1.25396	4.09352	4.91427	5.18899	3.8033	4.21079	5.89945	4.23403	7.72476	10.522	8.73092	3.59339e-14	2.13856e-11
ENSMUSG00000019122	Ccl9	3.98619	3.6785	3.76288	4.19174	4.87244	10.2648	4.66932	6.00965	6.45534	6.497	15.8157	8.51873	16.0318	14.5355	22.4914	1.65868e-13	8.41973e-11
ENSMUSG00000019139	Isyna1	17.9791	16.8176	18.9096	15.7476	17.215	16.2201	9.91909	21.1502	16.8421	17.5587	24.9527	20.1863	36.9073	30.9857	24.5881	0.000785572	0.00975409
ENSMUSG00000019188	H13	11.6404	10.9246	13.134	11.9305	11.395	14.2148	10.1483	12.4174	13.3583	13.1939	16.6157	23.2234	16.5112	20.1766	16.6646	0.00151097	0.0162378
ENSMUSG00000019214	Chtf18	0.886569	0.86139	1.06059	0.94447	0.7664	0.980699	0.468197	1.33134	0.766679	0.801004	1.39243	1.34974	2.07515	2.13213	2.0289	0.00302061	0.0276273
ENSMUSG00000019278	Dpep1	113.289	86.5771	109.479	61.7969	101.146	77.1265	82.0529	75.9029	71.414	128.88	74.7261	68.0233	11.6614	41.6903	33.6133	0.00587512	0.0447479
ENSMUSG00000019558	Slc6a8	99.6663	110.375	89.2368	91.7247	82.7794	51.3051	20.3264	56.0541	47.5144	52.8456	52.0487	29.9103	45.2398	71.6508	20.5819	0.000129749	0.00236179
ENSMUSG00000019564	Arid3a	0.535795	0.533431	0.751601	0.516963	0.54495	1.03783	0.717873	1.21618	1.27074	1.15913	1.1523	0.842277	2.54631	2.10141	1.58936	0.000237318	0.00379739
ENSMUSG00000019579	Mydgf	27.35	28.5154	27.424	33.6961	27.6294	18.7579	13.0419	33.4324	27.6011	37.4584	28.3156	42.3546	41.6102	55.4251	55.3714	0.00568274	0.0437018
ENSMUSG00000019647	Sema6a	2.33147	2.58598	2.38573	1.56753	1.75868	3.01461	6.17828	2.55588	2.33678	1.60522	2.03467	1.05163	1.61057	0.962417	1.08007	0.000587697	0.00777246
ENSMUSG00000019762	Iyd	7.54532	8.49319	6.2989	9.45146	9.71894	2.12873	4.05619	5.91054	5.14809	6.56673	2.42918	3.59584	0.736985	3.75446	0.707123	0.000162663	0.00283863
ENSMUSG00000019773	Fbxo5	1.92707	1.88434	2.73299	2.2764	2.53371	2.10619	1.0684	3.90194	2.43502	2.45751	2.75677	3.35708	6.23283	6.43176	7.53904	0.00150458	0.0162378
ENSMUSG00000019787	Trdn	0.100003	0.0405048	0.0500305	0.359103	0.0588143	0.0130737	0	0.0265904	0.0412375	0.0153391	0.0128658	0	0.0217615	0.045402	0.00910378	0.000924735	0.011091
ENSMUSG00000019814	Ltv1	8.91022	8.91194	9.11477	8.25273	7.64061	9.11759	6.64126	6.60192	7.94119	6.89979	9.77825	11.3375	16.3762	11.8214	15.5531	0.000840502	0.0103425
ENSMUSG00000019849	Prep	3.4185	2.82473	3.19113	2.9349	3.19283	3.58448	3.05038	3.43305	3.00618	2.86234	4.18267	4.20061	7.50436	4.90906	6.91945	2.50296e-05	0.000648628
ENSMUSG00000019872	Smpdl3a	132.951	140.1	137.786	135.828	122.347	133.397	96.1051	106.684	121.107	122.081	89.7694	65.6951	58.236	109.25	61.7941	0.000911763	0.011012
ENSMUSG00000019907	Ppp1r12a	19.2231	18.5247	18.8244	16.119	14.5327	12.2691	10.8788	16.866	14.7323	12.844	9.04042	6.10335	12.9934	9.22825	10.9898	0.000251551	0.00399403
ENSMUSG00000019942	Cdk1	3.59253	3.07555	3.56402	4.24551	2.55318	3.65674	1.82154	4.99556	2.97032	3.44004	4.11289	11.1889	13.4106	11.4773	15.08	7.02854e-11	1.53551e-08
ENSMUSG00000019943	Atp2b1	15.0054	14.5755	11.8583	10.9598	19.3886	9.83164	17.0622	10.3382	8.32438	7.67953	6.87239	5.03768	6.52732	5.55016	8.32366	1.97844e-05	0.000535201
ENSMUSG00000019952	Poc1b	4.41485	4.03631	4.78566	5.13092	4.84947	8.58501	7.77119	5.94001	4.88462	5.60851	6.72153	6.50724	9.17337	7.43907	9.60763	0.00270383	0.0253893
ENSMUSG00000019961	Tmpo	7.75958	6.77409	6.51522	8.31016	7.38317	6.07386	3.19736	8.8079	6.50838	6.09821	6.00915	8.20651	20.6216	13.6332	18.7322	0.000281098	0.00438255
ENSMUSG00000019978	Epb41l2	3.15784	3.31659	2.98341	2.79628	3.15947	4.07996	2.04669	3.72057	3.4807	2.54686	3.962	3.74789	12.237	5.16592	6.51515	0.00012096	0.00225205
ENSMUSG00000019987	Arg1	0.315422	0.161153	0.195206	0.886338	0.534971	3.42481	0.267007	0.437019	0.494046	0.31445	1.89547	3.22476	10.2275	6.83914	1.61972	1.1541e-06	5.42384e-05
ENSMUSG00000019992	Mtfr2	0.538781	0.467507	0.603434	0.672075	0.673637	0.413413	0.342006	0.572675	0.378147	0.555297	1.06848	1.77915	2.61806	1.95	2.64401	4.48951e-08	3.80341e-06
ENSMUSG00000019997	Ccn2	13.2454	16.9457	11.6742	12.1347	7.76244	5.50935	0.861395	10.1571	8.01008	7.31119	6.77278	11.6246	44.5138	15.263	20.4389	0.00241678	0.0232893
ENSMUSG00000020009	Ifngr1	105.394	103.892	98.7255	104.632	90.9249	78.7847	60.6676	73.8878	81.5177	72.5678	63.259	63.569	47.7386	56.638	45.2412	9.3124e-05	0.00185378
ENSMUSG00000020018	Snrpf	32.9478	33.5399	30.8701	37.6635	33.5198	22.91	15.55	33.7864	29.2212	34.3566	35.1262	54.1327	58.4599	55.1964	55.4841	0.000194248	0.00328035
ENSMUSG00000020021	Fgd6	3.85263	4.26455	3.77161	3.30168	3.54907	4.87952	4.86137	3.49886	3.75859	3.42242	2.57431	2.33924	3.41782	2.57745	2.08753	0.00299534	0.0274253
ENSMUSG00000020029	Nudt4	128.136	131.734	124.691	146.22	155.983	133.789	229.526	156.488	162.505	158.825	93.9471	142.017	63.786	80.3124	77.0437	0.00172734	0.0180313
ENSMUSG00000020048	Hsp90b1	94.6144	89.3055	88.4694	82.9018	88.8317	93.5346	50.5636	80.4869	73.2865	70.0569	105.29	72.215	231.306	139.793	162.154	0.0019461	0.0197111
ENSMUSG00000020053	Igf1	0.46642	0.506895	0.614788	0.648076	0.743306	0.84398	0.406184	0.490897	0.690988	0.579258	1.43359	0.573613	10.0551	0.609925	2.67765	8.17002e-07	4.11097e-05
ENSMUSG00000020057	Dram1	1.02711	1.33535	1.05679	1.55705	1.27043	1.23978	0.743994	1.3642	1.10028	1.07598	1.63174	2.83263	8.18617	1.00802	2.37799	0.000710374	0.00902755
ENSMUSG00000020061	Mybpc1	0.501156	0.502703	0.549927	2.11894	0.355953	0.171592	0	0.204262	0.122489	0.104074	0.105956	0.037703	0.030326	0.207933	0	7.63538e-05	0.00158008
ENSMUSG00000020072	Pbld2	6.69809	6.68014	6.19265	7.13718	9.59253	4.20302	9.2153	9.03804	11.9475	8.63511	4.2184	5.19941	1.83835	3.34912	5.14139	0.00074465	0.00935365
ENSMUSG00000020075	Ddx21	10.4355	9.61755	9.07354	8.78631	9.9257	7.50654	5.68669	10.5844	10.6986	9.27945	8.07804	14.4557	27.5117	17.0224	24.0156	4.33324e-05	0.00103013
ENSMUSG00000020077	Srgn	2.64426	4.67535	2.56144	3.70325	2.31036	6.82687	2.91232	5.05398	6.36636	5.27127	4.64182	14.5298	25.9053	11.7233	8.35462	1.60351e-07	1.07685e-05
ENSMUSG00000020099	Unc5b	14.2971	12.5051	12.0388	8.24466	11.809	13.016	18.2719	11.4412	15.9131	13.6505	11.2626	7.85689	9.1771	6.71674	7.67981	0.000879074	0.0107071
ENSMUSG00000020116	Pno1	12.423	11.5436	11.2018	12.3094	12.8319	11.6011	9.78687	11.2354	11.4481	11.2785	10.8275	19.0027	30.461	18.5095	30.7296	6.39233e-05	0.0013848
ENSMUSG00000020120	Plek	0.638747	1.09351	0.950004	0.752636	0.889912	0.9505	0.424984	1.31135	1.55729	1.18435	0.736353	2.97238	8.18899	2.71631	2.76103	1.08741e-05	0.000332759
ENSMUSG00000020142	Slc1a4	5.65521	4.06654	5.06443	3.58509	4.63	7.93082	8.08916	8.94226	10.435	8.59345	10.5758	5.71259	7.36476	11.2997	22.0661	1.71828e-05	0.000480644
ENSMUSG00000020151	Ptprr	5.74919	4.97547	5.9271	7.32103	7.09841	7.18491	5.08949	3.09589	7.43006	3.9705	2.91996	3.82213	1.11368	1.21015	2.54984	2.72638e-05	0.00069402
ENSMUSG00000020154	Ptprb	1.38973	0.867666	0.997892	0.937176	1.02194	0.759831	0.409474	1.12406	1.03192	1.07211	1.06836	0.6853	5.13205	0.92722	2.57861	0.00675324	0.0495237
ENSMUSG00000020173	Cobl	9.9861	7.3571	7.48619	7.56287	8.11658	6.97247	7.25673	5.31988	6.02415	4.57756	4.02755	5.73823	4.35624	3.97722	3.53766	5.84147e-05	0.00128923
ENSMUSG00000020180	Snrpd3	10.0189	10.1547	11.5079	10.1226	11.1461	9.98688	7.75318	10.2164	9.97656	10.2011	15.789	15.6086	19.4011	14.2367	17.4209	4.08078e-05	0.000979557
ENSMUSG00000020183	Cpm	4.88035	4.25482	3.98871	4.18251	5.53762	2.8837	2.14828	8.88319	6.74697	4.86561	2.50847	2.72464	1.56359	0.968223	1.57404	3.13886e-05	0.000779475
ENSMUSG00000020185	E2f7	0.156416	0.123738	0.204886	0.158052	0.193592	0.279508	0.0466988	0.254986	0.143981	0.108322	0.227885	0.159215	1.21559	0.578135	1.04218	0.000114645	0.00216053
ENSMUSG00000020205	Phlda1	8.57781	7.85862	10.227	7.80339	9.38984	36.1197	31.8239	15.5346	14.6423	10.8947	34.0782	23.4811	35.0234	31.3468	24.8822	6.88079e-09	8.13395e-07
ENSMUSG00000020211	Sf3a2	11.7749	13.1884	13.5046	9.86128	11.6945	15.8475	13.1163	9.17417	11.88	10.7673	28.0339	20.9423	22.4539	16.9757	16.1875	0.000135269	0.00243442
ENSMUSG00000020224	Llph	16.3738	15.5613	17.592	18.5032	14.819	18.491	14.8744	17.5375	20.5862	18.5937	21.8023	35.7535	24.5146	26.7029	23.6894	0.00135664	0.0148422
ENSMUSG00000020227	Irak3	1.04042	0.7459	0.784796	0.671239	0.621574	1.3148	0.493068	1.04856	1.40162	0.942935	1.60372	1.99325	3.97437	2.07385	2.42269	3.24178e-05	0.000800427
ENSMUSG00000020238	Ncln	18.7498	19.3299	21.2532	17.0559	20.5451	24.4175	23.4675	21.2111	22.4052	22.2712	33.1449	34.2494	29.0606	32.1084	27.1798	0.000633868	0.00825654
ENSMUSG00000020255	D10Wsu102e	0.217494	0.246678	0.211362	0.198308	0.207673	0.153649	0.089776	0.223153	0.216101	0.186487	0.200727	0.241275	0.432821	0.338103	0.404597	0.0021724	0.0214371
ENSMUSG00000020256	Aldh1l2	0.169264	0.160379	0.156341	0.0759372	0.0270689	0.0781108	0.0206081	0.0855908	0.0847547	0.136884	0.142088	0.0861436	1.02199	0.753649	2.19526	3.47803e-07	2.0628e-05
ENSMUSG00000020260	Pofut2	4.19515	3.79067	4.68788	3.63833	3.64509	3.63627	2.72674	4.40613	4.49351	3.77886	5.96704	4.12022	10.8512	5.38493	6.26689	0.00136532	0.0149234
ENSMUSG00000020261	Slc36a1	35.3306	39.5566	32.9364	35.3581	28.1893	10.547	4.60543	10.0078	10.6336	7.65062	9.83917	6.34456	15.5728	19.7793	5.01829	1.34974e-11	3.69764e-09
ENSMUSG00000020272	Stk10	9.23236	7.40135	7.32509	4.17	5.8544	6.98385	9.76788	3.59499	5.35968	5.28299	4.37275	1.0276	5.29651	0.896231	2.86748	0.00328714	0.0293585
ENSMUSG00000020310	Madcam1	1.01802	0.917769	0.841725	0.51022	0.771381	1.38606	0.546663	0.92303	0.93882	2.35368	2.9922	1.78023	7.61179	3.89024	4.38709	5.94763e-07	3.20369e-05
ENSMUSG00000020328	Nudcd2	11.0488	10.4933	10.196	11.0346	10.3847	10.396	6.2073	11.9763	11.4324	12.1977	12.3257	19.9936	21.5898	22.4477	26.6358	6.52759e-06	0.000219609
ENSMUSG00000020330	Hmmr	2.05704	1.40377	1.71625	1.67486	1.19852	1.87253	0.901618	2.01986	1.00746	1.12205	1.74007	2.60129	8.48992	4.45516	6.63128	4.51796e-07	2.56498e-05
ENSMUSG00000020358	Hnrnpab	100.604	91.6257	101.762	99.9192	98.8864	105.249	91.7912	95.8486	94.1895	89.0198	111.006	130.344	196.305	156.252	194.922	0.00117162	0.0132946
ENSMUSG00000020363	Gfpt2	0.2313	0.191794	0.278728	0.312089	0.344685	0.144085	0.0923479	0.313826	0.301599	0.153219	0.848961	0.528836	2.30885	0.256688	0.674609	2.52813e-05	0.000652211
ENSMUSG00000020385	Clk4	8.95866	7.3322	6.83522	7.72979	9.81125	7.44884	5.97124	8.9085	8.13504	7.17278	5.40064	4.84647	4.06836	7.74222	4.07672	0.00574916	0.0440412
ENSMUSG00000020392	Cdkn2aipnl	11.3684	12.4317	12.5843	14.0903	12.7681	12.7083	8.78772	14.1226	13.6468	14.0513	18.4878	27.5514	26.9239	23.7546	26.0239	1.81837e-07	1.18876e-05
ENSMUSG00000020400	Tnip1	32.0971	35.4979	39.4353	27.9371	29.5845	24.2942	27.7975	23.6313	22.7888	24.4396	24.2331	24.0805	17.6372	15.8539	9.74921	0.00110437	0.0126815
ENSMUSG00000020407	Upp1	33.5766	45.6741	47.3936	50.0061	32.6643	13.1181	7.91074	17.5063	11.0859	14.2158	28.6763	9.12147	14.9421	10.0915	8.68715	4.1689e-10	7.34194e-08
ENSMUSG00000020430	Pes1	14.7505	14.9109	15.1635	16.046	14.3833	11.4891	8.93494	16.3205	16.192	15.9346	18.2821	23.6913	27.0068	22.1824	28.0177	0.000192396	0.00326189
ENSMUSG00000020439	Smtn	58.7277	55.605	74.0227	45.0455	27.7491	15.4673	25.4796	45.4661	40.9954	35.2158	36.4041	13.6413	32.6726	9.86346	29.2155	0.00438896	0.0362262
ENSMUSG00000020471	Pold2	13.8204	10.4902	14.9106	12.9548	13.7152	14.6477	10.6991	14.0781	14.33	13.6068	22.5699	23.8116	21.9299	19.8758	29.0305	8.69416e-06	0.000274821
ENSMUSG00000020472	Zkscan17	3.93865	3.88732	3.28303	3.55459	3.26744	2.35843	1.77867	5.70779	4.67995	3.75129	4.31864	5.21883	8.5211	5.81965	7.75152	0.00490897	0.0393042
ENSMUSG00000020473	Aebp1	4.34724	4.22486	4.96419	3.03433	3.26463	2.84456	2.48805	4.23243	4.8717	4.02139	9.66336	4.27728	42.4537	2.03327	8.5493	6.37745e-05	0.00138451
ENSMUSG00000020492	Ska2	1.5849	1.2239	1.73335	1.83267	1.80829	1.51378	0.662151	2.34645	1.9748	1.76152	2.28543	1.62604	5.51793	3.6	4.83084	0.00318688	0.0287218
ENSMUSG00000020493	Prr11	1.57866	0.770462	1.1801	1.13875	0.735217	1.88019	0.810505	1.53204	0.875632	0.80181	1.70207	1.83539	5.73479	3.95669	4.9172	4.88284e-06	0.000172337
ENSMUSG00000020547	Bzw2	7.31149	6.97693	7.25985	7.95931	6.30941	7.0812	4.80383	7.83598	7.382	6.72135	9.18347	10.7422	13.1837	10.8911	12.1274	0.000224457	0.00363406
ENSMUSG00000020549	Elac2	6.23911	6.22079	6.38595	5.56116	6.40361	5.12811	4.76594	4.61417	6.74176	5.20967	6.87178	8.3298	8.86478	8.26788	9.45659	0.0062834	0.0469866
ENSMUSG00000020571	Pdia6	38.8804	35.7407	34.9187	35.5199	38.5891	35.1086	13.8152	41.3857	33.1724	39.8604	51.3142	40.6738	87.8313	73.6677	77.0778	0.000191767	0.00325759
ENSMUSG00000020600	Slc7a15	0.284676	0.190138	0.321418	0.270262	0.131601	0.366872	0.124595	0.156455	0.319779	0.306085	0.0606689	0.0468019	0.0521243	0.169602	0.074454	0.00664443	0.0490909
ENSMUSG00000020641	Rsad2	2.31616	1.97168	1.44914	0.832825	1.13856	1.23586	0.947259	3.00719	1.16797	1.42072	0.517832	0.563597	0.741799	0.317963	0.603609	0.000306055	0.00467038
ENSMUSG00000020642	Rnf144a	0.21111	0.365546	0.255367	0.347506	0.316623	0.266843	0.142533	0.614691	0.663336	0.452154	0.378336	0.427666	2.70017	0.376802	0.946044	0.00557957	0.0431442
ENSMUSG00000020649	Rrm2	3.27904	2.94768	3.17246	2.74727	2.58891	4.4383	4.78355	5.40308	1.93764	2.94247	5.42839	9.383	20.7564	13.2029	17.4774	4.12709e-12	1.4999e-09
ENSMUSG00000020672	Sntg2	4.75922	3.50342	4.94865	3.68761	2.39023	1.11465	1.83363	4.11224	3.68466	3.17853	1.82442	1.0939	1.81342	0.207048	2.02021	0.00554488	0.0429886
ENSMUSG00000020676	Ccl11	2.63631	3.49217	3.77138	4.05785	3.73175	1.15959	1.13398	3.57196	5.38019	1.96293	4.07936	9.4262	17.6095	4.32853	10.9207	0.000215624	0.00351981
ENSMUSG00000020682	Mmp28	1.73428	1.57941	1.72674	1.43395	2.0867	4.69455	2.61914	4.02044	5.29892	3.31331	5.26284	2.86586	5.3888	6.1658	9.82076	7.0578e-08	5.48696e-06
ENSMUSG00000020695	Mrc2	1.48726	1.34235	1.56267	1.20675	1.54585	1.0861	0.606524	1.44645	1.53026	1.17928	3.0748	0.49274	14.5953	1.08368	2.72211	0.000555804	0.00743614
ENSMUSG00000020696	Rffl	10.4635	10.3956	7.7105	8.76549	7.85481	5.24014	5.38538	7.26738	6.31018	6.18367	6.31347	6.0048	6.36783	7.39563	5.65349	0.00355686	0.031193
ENSMUSG00000020706	Ftsj3	5.49457	4.98165	4.69306	4.37836	3.86447	4.56307	3.9452	4.97817	5.47253	4.29208	7.03959	9.06184	10.4402	7.77929	9.06919	2.60794e-06	0.000105165
ENSMUSG00000020717	Pecam1	4.57471	4.51525	4.606	4.9625	4.26249	4.89719	3.23323	5.14246	5.48439	4.56992	6.58574	6.54791	19.931	5.59903	8.66977	0.00010982	0.00209434
ENSMUSG00000020720	Psmd12	16.4847	16.1118	16.3522	17.1759	15.1571	14.3589	10.8288	13.5669	15.2973	15.6842	18.2794	24.5031	26.0842	19.3329	25.2709	0.00112341	0.0128525
ENSMUSG00000020733	Slc9a3r1	163.395	154.478	185.112	144.63	202.692	122.043	191.035	99.309	90.1679	105.134	131.992	98.7277	48.0094	53.1784	52.9004	0.000651742	0.00845699
ENSMUSG00000020738	Sumo2	17.7709	34.5638	16.3609	21.2241	24.9262	16.3812	6.79761	18.5986	26.511	18.4751	25.8666	20.1178	68.5337	20.9446	60.6278	0.00368605	0.0319525
ENSMUSG00000020739	Nup85	6.04118	6.42551	5.56338	6.53702	5.96305	4.1908	2.99695	7.81181	6.47372	6.18392	6.11184	7.76878	11.2829	11.6428	12.9737	0.00250182	0.0239483
ENSMUSG00000020752	Recql5	9.97794	10.4627	8.72565	7.35124	8.83906	3.92027	4.76336	6.02709	8.3983	6.3515	6.07518	5.28921	3.10769	4.62471	2.84813	8.27256e-05	0.00167972
ENSMUSG00000020775	Mrpl38	12.7233	13.2801	15.3373	12.3726	11.8986	13.5231	11.7169	15.0475	12.3844	14.5417	24.0374	21.1481	20.2416	18.1268	16.9	0.00156839	0.0167817
ENSMUSG00000020806	Rhbdf2	3.22445	3.11288	2.97995	3.01594	3.51945	5.41725	3.95906	4.40965	4.56315	4.0663	6.76763	6.2662	6.04645	5.63834	4.90031	6.99729e-05	0.00147817
ENSMUSG00000020808	Pimreg	0.754712	0.880998	0.695971	0.991193	0.701622	1.24264	0.300843	0.943379	0.943196	0.659218	1.62044	1.5713	4.05693	1.85401	2.66802	0.000123189	0.00227636
ENSMUSG00000020829	Slc46a1	10.1817	12.3937	11.9639	14.141	10.0746	6.37607	0.688086	9.09946	7.07299	7.22154	5.56817	2.52196	5.6871	5.76156	1.59403	0.0016161	0.0171835
ENSMUSG00000020838	Slc6a4	3.92796	4.15242	3.65832	4.55624	3.19494	0.990414	0.423916	2.63385	2.12029	1.57515	1.21728	2.4454	1.6957	2.29461	0.679899	0.000777774	0.00969214
ENSMUSG00000020857	Nme2	125.075	112.408	107.941	135.386	107.542	54.8152	41.6995	141.898	116.692	145.863	114.998	237.617	200.149	211.082	221.887	0.00285203	0.0264071
ENSMUSG00000020865	Abcc3	37.1133	33.4196	37.3579	29.0937	41.2633	40.4093	68.754	30.1417	36.2973	31.1301	36.9874	21.7689	12.4012	24.4514	18.5001	0.00616036	0.0463477
ENSMUSG00000020869	Lrrc59	33.7827	34.3731	34.5555	29.6478	38.4234	41.6624	28.8218	33.3615	33.192	29.998	54.7332	70.2206	92.1483	73.0814	119.51	8.84118e-11	1.81655e-08
ENSMUSG00000020873	Slc35b1	21.8166	22.6385	22.5803	23.1668	23.9279	20.9752	19.6746	22.8012	20.8529	22.6517	31.5255	27.4526	30.25	35.3866	30.4136	0.00554281	0.0429886
ENSMUSG00000020893	Per1	15.1685	18.9472	11.883	11.5025	14.6895	10.0365	4.38354	4.63185	4.48522	4.84709	3.888	12.8256	4.6847	7.79835	3.63341	2.21348e-05	0.000584134
ENSMUSG00000020897	Aurkb	3.81954	3.44436	3.22362	3.3465	3.00355	3.39698	1.8509	5.98445	3.59736	3.33312	5.06747	8.49801	11.3643	11.5601	12.924	1.97836e-08	1.99675e-06
ENSMUSG00000020914	Top2a	5.08487	4.5797	4.74997	4.69415	3.72943	5.65241	2.58171	7.10632	3.49868	3.55941	6.48457	6.37234	24.0765	13.5139	21.0829	1.33182e-08	1.41888e-06
ENSMUSG00000020916	Krt36	0.216511	0.689625	0.100874	0.911834	0.159441	0.893074	0	0.215513	0.591554	0.211026	0.640017	3.37442	3.81492	2.0122	0.696092	0.00127293	0.0140844
ENSMUSG00000020917	Acly	53.9918	57.5353	48.7781	51.1949	55.4523	30.4089	11.4447	37.6854	27.5727	27.53	43.006	19.9696	80.9158	59.2501	41.8908	0.00453066	0.0370942
ENSMUSG00000020918	Kat2a	7.66833	7.77115	8.42025	5.77572	5.85909	8.48583	7.83509	7.86712	7.48425	7.88303	12.2386	15.9086	14.4045	11.8772	9.97076	3.64146e-05	0.000885183
ENSMUSG00000020929	Eftud2	5.27531	5.23648	5.55778	5.21882	5.19955	5.17914	4.22022	5.49255	5.14802	5.38118	7.31751	8.97963	11.7269	8.62503	9.42847	9.90933e-07	4.83122e-05
ENSMUSG00000020935	Dcakd	7.113	6.70598	7.62855	5.82569	7.65964	11.2941	10.862	7.55708	7.93975	7.73023	15.51	10.9717	14.6451	9.92104	11.3876	0.000981453	0.0116659
ENSMUSG00000020937	Plcd3	1.83501	1.72471	0.936907	1.3248	1.36589	1.77486	0.929034	3.55222	1.92475	3.64104	3.52868	5.7627	4.25716	5.8972	2.13869	0.00022975	0.00370238
ENSMUSG00000020961	Ston2	2.12451	1.94757	2.17429	1.67521	2.01518	2.53584	4.10068	2.71576	2.27217	2.05783	1.74173	1.08707	1.39862	1.28243	1.43712	5.12278e-05	0.00117885
ENSMUSG00000020974	Pole2	0.964446	1.18487	1.50328	1.36523	1.30693	1.06556	0.705734	1.37045	0.852718	1.06246	1.53493	1.36077	3.78989	2.27786	2.60494	0.00561084	0.043289
ENSMUSG00000021032	Ngb	4.23691	3.32851	4.36887	5.27455	1.02122	0.367015	0.606871	3.48639	2.74938	2.98412	0.740871	0.22864	1.0966	0.0666152	0.13558	0.000107599	0.00206111
ENSMUSG00000021037	Ahsa1	12.358	12.523	14.3647	13.461	13.6289	9.95935	7.35594	13.9316	12.8522	13.8986	18.1039	19.371	27.1525	19.7035	20.9605	5.0973e-05	0.00117613
ENSMUSG00000021062	Rab15	16.9843	15.5293	14.8083	15.1569	15.6285	12.5999	3.26252	21.0335	18.7373	18.7921	15.4021	27.2958	30.6701	36.1572	38.7294	0.00305337	0.0278679
ENSMUSG00000021087	Rtn1	2.64853	2.55783	3.46821	2.03631	0.978914	0.755245	0.516295	2.45781	1.75228	1.96756	0.554419	0.551825	1.4832	0.186229	0.58478	0.00133921	0.0146752
ENSMUSG00000021091	Serpina3n	3.17477	3.78179	4.18728	2.84866	2.50261	6.66508	1.56934	5.16265	4.94879	2.90164	19.0327	157.718	177.112	19.6006	36.4922	1.36704e-24	1.17969e-20
ENSMUSG00000021097	Clmn	23.1526	24.2795	18.4665	14.8946	22.0418	18.8233	19.2673	17.1752	16.137	14.5354	14.6005	6.72333	8.7945	15.1676	10.7037	0.00093649	0.0112164
ENSMUSG00000021109	Hif1a	26.468	31.406	21.0685	26.104	22.3295	21.3959	12.1699	14.0251	10.323	10.2063	12.9546	25.636	43.5104	33.1848	23.1361	0.000944312	0.0112944
ENSMUSG00000021112	Mpp5	6.83492	6.25837	5.40538	5.96639	7.23276	6.00626	4.28547	5.03884	4.54381	4.51615	2.94066	2.90527	4.52383	4.23004	4.20901	0.000483971	0.00666063
ENSMUSG00000021115	Vrk1	2.71409	2.40007	2.1249	2.89837	2.02866	2.19037	1.79101	2.60028	2.63639	2.93955	2.54273	3.64017	4.9236	4.43825	6.28658	0.0015058	0.0162378
ENSMUSG00000021116	Eif2s1	8.07644	7.66544	7.80867	7.95797	7.72164	7.1553	5.92983	7.92923	8.25684	7.69683	8.27491	10.9672	19.6386	12.5378	17.5694	3.50626e-05	0.000855933
ENSMUSG00000021123	Rdh12	0.216386	0.354971	0.296134	0.163553	0.274894	0.181514	0.10519	0.305512	0.168137	0.335442	0.267819	0.713619	0.960277	1.03335	0.231846	0.00512558	0.0407098
ENSMUSG00000021125	Arg2	0.789152	0.856809	0.916472	3.52107	5.87519	9.97924	19.7046	6.16606	10.6702	10.3034	6.51927	13.1846	2.78389	4.35151	8.28565	0.000150423	0.00265999
ENSMUSG00000021131	Erh	18.2988	14.6087	14.3706	18.2487	17.6542	12.607	7.00611	21.7535	17.8429	18.7463	16.4413	26.1409	31.3341	31.6004	37.8509	0.00109892	0.0126319
ENSMUSG00000021133	Susd6	17.1801	15.3883	16.6656	13.3696	18.0774	12.4241	13.8702	13.7281	11.8908	12.0821	9.78837	9.11331	14.2382	8.86937	9.79541	0.00298747	0.027372
ENSMUSG00000021144	Mta1	7.53948	9.23302	9.70383	8.34744	7.8938	9.73014	9.4489	9.15962	10.7454	8.35888	14.1125	13.4133	17.1374	9.87661	12.0245	0.00466041	0.0378692
ENSMUSG00000021149	Gtpbp4	2.54949	2.43756	2.06527	2.59256	2.27649	2.35966	1.56404	2.41479	2.80313	2.30267	2.0736	3.27023	5.20487	3.40915	4.62686	0.00635351	0.0473673
ENSMUSG00000021176	Efcab11	0.173569	0.136765	0.156557	0.23353	0.158463	0.0557303	0.142309	0.136561	0.237653	0.132037	0.166279	0.378207	0.412327	0.406889	0.710564	0.00218759	0.0215254
ENSMUSG00000021177	Tdp1	0.635735	0.556953	0.626919	0.451281	0.49034	0.729295	0.440305	0.695557	0.57995	0.527983	0.908555	0.967674	2.13914	0.917898	1.21505	0.00105454	0.0122643
ENSMUSG00000021178	Psmc1	43.5148	40.4304	42.5947	45.9359	49.243	34.677	30.0553	42.8375	40.7585	41.1295	47.4515	71.7514	62.7933	52.9705	57.9482	0.00540122	0.0423149
ENSMUSG00000021186	Fbln5	0.923518	1.15339	1.13846	1.09761	0.754475	1.04008	0.345058	1.94747	1.56688	1.27703	2.37988	0.885293	6.96923	0.991672	3.12052	0.00258378	0.0245559
ENSMUSG00000021187	Tc2n	2.43293	2.64423	2.00494	2.30969	2.20561	4.16015	0.92762	2.87087	2.81559	2.1292	3.05855	3.71523	5.71757	6.39099	8.70615	0.000101281	0.00196626
ENSMUSG00000021190	Lgmn	19.277	18.6027	25.2363	24.3127	19.3524	38.674	17.5201	27.3715	42.1661	32.2931	53.0221	62.8521	85.4271	24.8256	53.2112	2.85202e-06	0.000113417
ENSMUSG00000021193	Pitrm1	4.28138	3.46361	4.50447	3.50485	4.37576	4.13603	3.09437	4.70119	5.11031	3.65235	5.49994	6.91994	10.4102	6.21724	9.57175	1.75107e-05	0.000485166
ENSMUSG00000021219	Rgs6	0.325208	0.24818	0.419383	0.164837	0.146896	0.0614412	0.0872933	0.160199	0.230361	0.213971	0.0952859	0.0441911	0.075377	0.0114924	0.0673735	0.000401833	0.00574584
ENSMUSG00000021236	Entpd5	35.048	31.2531	32.3491	32.7108	55.166	42.7158	59.2898	34.5925	31.7929	31.2595	27.6053	24.187	15.1045	18.0995	24.6062	0.000977617	0.0116348
ENSMUSG00000021260	Hhipl1	0.574729	0.475107	0.669424	0.358919	0.390273	0.622228	0.225177	0.327499	0.49236	0.260447	1.05925	1.16083	3.6013	0.615798	0.814391	6.25367e-05	0.0013645
ENSMUSG00000021266	Wars	27.3102	28.8791	27.7037	26.5396	27.1567	30.9647	17.4272	28.4575	29.5125	28.1566	46.6421	36.5607	48.2976	60.9901	60.2451	4.20172e-06	0.000154952
ENSMUSG00000021270	Hsp90aa1	41.6514	38.5941	40.9318	38.1673	37.1487	32.3161	19.4675	35.6919	29.0339	30.4966	40.8362	40.2867	103.416	51.2077	66.3968	0.000249336	0.00396617
ENSMUSG00000021276	Cinp	3.85538	3.31891	5.04283	4.00945	3.2722	3.10323	2.74148	4.47986	3.29976	3.94932	4.32053	7.24107	7.21982	5.5222	6.26745	0.0031795	0.0287003
ENSMUSG00000021280	Exoc3l4	0.378698	0.442119	0.482906	0.580591	0.649944	0.809912	0.461164	0.772346	1.42974	1.27632	1.6285	4.30519	1.26658	0.539849	1.30848	0.000441377	0.00620841
ENSMUSG00000021281	Tnfaip2	0.849523	0.934982	1.14197	0.999648	1.17644	1.27862	1.18208	1.98868	2.5036	1.67216	2.23783	3.95794	9.30323	1.84609	4.30017	8.97613e-08	6.62047e-06
ENSMUSG00000021306	Gpr137b	12.3314	14.6794	10.8516	12.1487	9.28959	7.21734	0.407717	7.03848	5.67951	5.50617	5.1485	7.70762	4.36154	6.41227	1.63687	0.00516636	0.040902
ENSMUSG00000021322	Aoah	0.174577	0.0667691	0.0598285	0.105933	0.140878	0.184916	0.0878533	0.331813	0.35071	0.235571	0.315645	0.14221	0.808559	0.105925	0.620975	0.00665776	0.0491117
ENSMUSG00000021326	Trim27	6.3097	6.40281	6.36824	6.72595	6.4398	5.23478	3.78871	8.23631	8.20468	7.851	9.39872	11.4683	9.6787	10.3034	10.64	0.00206596	0.0205513
ENSMUSG00000021327	Zkscan3	6.9233	5.5482	6.05826	5.70204	6.73652	10.2656	7.54608	10.6007	9.39267	9.01069	5.05248	5.19021	6.90184	9.84639	5.5202	0.00316985	0.0286581
ENSMUSG00000021335	Slc17a1	0.565327	0.320809	0.721839	0.653884	1.19851	1.24255	1.19276	1.35896	2.37555	1.64066	0.869814	0.283359	0.0634082	0.285513	0.367032	0.00038669	0.00558017
ENSMUSG00000021336	Slc17a4	7.84152	7.28912	9.19533	9.2186	19.0175	20.6655	22.8294	14.4086	20.2931	14.4706	10.6351	3.78266	1.67823	3.40794	5.32479	6.84384e-07	3.55777e-05
ENSMUSG00000021377	Dek	16.6037	16.3875	14.9174	13.6442	17.1062	14.7756	8.27488	18.6156	16.4771	13.7268	13.8008	17.5026	50.2967	23.0328	50.6502	0.000286017	0.00442723
ENSMUSG00000021416	Eci3	9.09906	7.92647	7.62655	9.47237	8.82128	4.16253	7.46866	5.9147	6.04609	8.03569	4.4133	2.54141	0.958829	3.04028	3.19813	5.24073e-05	0.00119801
ENSMUSG00000021427	Ssr1	9.8466	9.8884	9.31889	9.96481	10.9156	9.67492	5.53887	11.0954	9.84681	9.46783	10.5579	13.3424	19.6059	21.6778	22.9389	6.55211e-05	0.0014034
ENSMUSG00000021451	Sema4d	1.01903	1.83548	1.78953	1.04233	1.08895	2.1147	1.03342	2.12421	1.73722	2.10194	2.27353	1.53199	4.36148	2.56065	2.97584	0.00554699	0.0429886
ENSMUSG00000021485	Mxd3	1.00245	1.0848	1.06281	1.26146	0.551373	0.922055	0.833391	1.94575	0.82265	1.15027	2.21544	3.24309	3.6688	3.5328	3.3837	6.72513e-06	0.000224071
ENSMUSG00000021509	Slc25a48	0.319196	0.22647	0.304443	0.177383	0.240037	0.713848	0.185165	0.338658	0.281787	0.287451	0.512057	1.92823	3.05034	1.09544	1.72459	7.10119e-09	8.33737e-07
ENSMUSG00000021569	Trip13	1.35887	1.02663	1.46156	1.22947	0.868589	2.12195	1.17459	1.48289	1.19033	1.02422	1.7558	2.86545	3.70309	3.45741	4.3848	4.6385e-05	0.0010833
ENSMUSG00000021573	Tppp	11.5854	5.83996	8.85718	9.10775	13.515	5.80878	13.0388	15.725	8.69342	11.8066	4.99901	1.44297	2.42397	0.911202	6.53381	2.08911e-05	0.000558141
ENSMUSG00000021594	Srd5a1	3.81159	3.15415	3.33519	3.80397	4.12533	3.96127	2.32269	3.44762	3.11015	3.3898	6.09971	3.68133	8.20009	5.76067	5.53285	0.00503818	0.0401383
ENSMUSG00000021595	Nsun2	9.7761	9.25386	8.77785	9.76188	9.94662	8.64613	7.13071	10.1867	9.62485	8.99325	10.8767	15.953	23.4693	17.0198	21.7448	4.7091e-07	2.66474e-05
ENSMUSG00000021596	Mctp1	0.324521	0.236788	0.221215	0.314941	0.385538	0.268907	0.252681	0.349448	0.333985	0.310553	0.388099	0.210837	1.40911	0.647373	0.887803	0.00482243	0.038784
ENSMUSG00000021610	Clptm1l	38.2174	36.6417	38.038	39.0599	45.1475	39.6428	32.2838	39.1522	40.5247	38.6696	43.9311	55.4041	58.3511	65.991	70.7305	0.00185538	0.0190267
ENSMUSG00000021614	Vcan	0.548398	0.517622	0.572865	0.520657	0.517046	0.693981	0.204559	0.922662	0.430353	0.628711	0.709755	0.568422	8.8062	0.553288	2.86353	7.27519e-06	0.000238259
ENSMUSG00000021620	Acot12	0.038323	0.00236059	0.0150161	0.0425093	0.0323008	0.292556	0.13727	0.151695	0.104659	0.0470949	0.167891	0.201932	0.0705272	0.36237	0.103976	0.000718807	0.00909298
ENSMUSG00000021638	Ocln	24.5514	20.3507	20.6494	21.6242	23.4514	14.7873	11.926	23.0045	22.713	19.9044	9.54041	14.4623	12.2168	16.2377	15.7958	0.00349544	0.0308109
ENSMUSG00000021645	Smn1	5.06781	3.83012	4.74812	5.02316	3.94399	8.03803	7.10646	4.37457	4.80831	4.63814	9.22093	10.3478	10.1127	6.16741	7.73966	0.00159088	0.0169769
ENSMUSG00000021665	Hexb	70.6575	77.6157	63.4438	90.3755	69.8289	23.0807	12.6314	70.8351	47.1292	59.1719	20.3805	19.9685	43.6985	51.2968	17.0633	0.00108976	0.0125639
ENSMUSG00000021697	Depdc1b	0.495567	0.363242	0.457541	0.499169	0.365863	0.542717	0.377849	1.36523	0.967054	0.437015	0.923577	1.07318	1.81779	2.50725	2.55126	2.52314e-05	0.000651899
ENSMUSG00000021709	Erbin	43.1526	44.0873	36.3132	36.6432	50.0908	49.7671	45.7449	33.7686	37.4138	30.788	19.3347	24.9716	23.9251	23.0843	28.9746	0.000354352	0.00519497
ENSMUSG00000021714	Cenpk	0.51911	0.472395	0.503998	0.559987	0.390428	0.704436	0.450525	0.864482	0.55339	0.455382	0.629858	0.948582	1.38935	1.04523	1.81575	0.00384516	0.0328859
ENSMUSG00000021728	Emb	0.487865	0.597276	0.593236	0.418416	0.353936	0.705041	0.2676	0.770377	0.620853	0.80182	0.850009	0.854115	3.52649	0.837426	1.63233	0.000273929	0.00429404
ENSMUSG00000021774	Ube2e1	6.15387	6.60012	6.5599	6.93129	6.41501	5.95596	4.78363	7.19693	7.71244	6.2936	6.96735	10.2123	12.3347	8.44918	11.7615	0.00285363	0.0264071
ENSMUSG00000021775	Nr1d2	23.8132	20.3759	17.2381	20.567	23.4157	11.2439	5.01716	4.47203	11.1903	4.81998	6.82125	8.37875	12.7541	6.3878	7.29665	2.44186e-09	3.29251e-07
ENSMUSG00000021806	Nid2	1.52234	1.56324	1.61942	1.40172	1.22908	2.25205	0.937739	1.96678	1.53932	1.36532	2.82309	1.00774	13.0354	1.44873	3.41611	0.000988375	0.011724
ENSMUSG00000021810	Ecd	4.01036	3.64702	4.14375	4.0743	4.38289	4.23264	3.91342	4.78664	3.85597	4.3764	5.34284	5.63019	6.6648	5.85543	7.00522	0.00394391	0.033531
ENSMUSG00000021811	Dnajc9	7.11272	6.24597	6.87166	7.56126	5.19552	5.01699	2.55849	7.72638	6.17994	6.53059	7.00075	10.252	17.4471	12.0308	14.2556	0.000200674	0.0033528
ENSMUSG00000021876	Rnase4	45.4813	41.3121	43.4973	54.6109	58.4053	66.258	105.665	80.8536	108.82	98.6921	74.5517	59.2035	53.023	45.7451	88.9913	0.000112663	0.00213208
ENSMUSG00000021904	Sema3g	0.86594	0.55573	0.551498	0.614969	0.735933	0.332787	0.443206	0.861928	0.776638	0.671834	0.690418	0.997696	3.50391	0.872579	1.69314	0.00376346	0.0324281
ENSMUSG00000021932	Rnaseh2b	2.59761	2.15949	2.15175	2.21373	2.89934	2.68518	1.3496	1.98592	1.79918	2.52347	2.64152	4.45002	3.44093	3.25667	4.20463	0.00626601	0.046938
ENSMUSG00000021948	Prkcd	50.3576	50.9195	47.3816	36.7298	48.4466	31.2226	37.6927	41.4942	38.2017	39.6871	33.4312	26.397	20.7357	29.996	16.9768	0.000379257	0.00549589
ENSMUSG00000021958	Pinx1	3.28973	3.27761	2.86228	3.07261	2.0084	5.08154	3.88167	2.71462	2.59104	2.79632	5.42908	6.97402	7.46731	4.90752	4.88954	0.0043694	0.0361512
ENSMUSG00000021965	Ska3	1.35331	0.748333	1.41731	1.14907	0.808505	1.37512	0.982081	2.19115	1.08345	1.15608	1.99063	4.21914	4.69116	3.37093	5.29951	6.17841e-07	3.25872e-05
ENSMUSG00000021998	Lcp1	1.59862	3.02694	1.77079	2.03451	1.73224	2.78408	1.35064	2.71866	2.95378	3.16303	2.61417	1.84848	15.3474	4.10787	4.62055	0.000481462	0.00663702
ENSMUSG00000022003	Slc25a30	0.948118	0.681712	0.684109	0.939847	0.775353	0.974973	0.232401	1.24579	1.03063	0.658244	0.92113	1.85908	3.68222	2.01204	1.81156	0.00108877	0.0125609
ENSMUSG00000022015	Tnfsf11	0.024006	0.243543	0.095337	0.094348	0.026563	0.182031	0.080438	0.381533	0.290614	0.323382	0.226082	0.170494	3.63502	0.252734	0.4749	0.000198126	0.00331986
ENSMUSG00000022021	Diaph3	0.55018	0.548945	0.397664	0.457485	0.394801	0.581703	0.34362	0.53851	0.400114	0.220068	0.716465	0.527536	2.81351	1.47052	2.33688	7.75457e-06	0.0002511
ENSMUSG00000022032	Scara5	0.913495	1.2588	0.949329	1.15556	0.958606	0.298652	0.161874	0.668991	0.601786	0.472788	1.26626	1.95235	5.97745	1.72953	2.52172	1.55359e-08	1.62506e-06
ENSMUSG00000022033	Pbk	6.4633	5.65839	5.34655	6.79116	4.65011	4.99011	3.43855	12.6865	5.04462	7.54382	6.95463	14.326	23.5867	20.5002	33.7526	1.88602e-07	1.22495e-05
ENSMUSG00000022034	Esco2	0.607696	0.533482	0.588491	0.534429	0.498908	0.531437	0.448331	1.44794	0.611063	0.58912	0.730058	0.736833	2.53615	1.91928	3.01277	0.000149805	0.00265178
ENSMUSG00000022055	Nefl	1.89251	1.10423	1.82816	1.21923	1.26263	0.672102	1.18901	1.12313	1.05542	1.07665	0.472653	0.340875	1.31288	0.275956	0.264018	0.00594032	0.0451449
ENSMUSG00000022070	Bora	2.68936	2.21589	2.81489	2.08695	2.20425	2.59439	2.13248	3.2338	2.47302	2.21616	2.62972	4.59616	3.45833	5.37135	4.69847	0.00357478	0.0312972
ENSMUSG00000022108	Itm2b	302.284	286.418	285.48	302.945	312.89	230.673	243.092	283.42	275.484	299.24	209.956	175.821	206.632	167.6	180.689	0.00591382	0.0449831
ENSMUSG00000022124	Fbxl3	23.4242	22.6107	18.3603	23.3761	25.8774	14.6021	13.2777	24.3923	21.4757	17.6412	8.71685	14.9531	12.6653	13.1696	13.9698	0.000323242	0.00485117
ENSMUSG00000022126	Acod1	0	0	0.01793	0.044817	0.019247	0.173032	0	0	0.0207	0.031484	0	2.4074	2.48157	4.1911	0.124905	1.4892e-07	1.01359e-05
ENSMUSG00000022132	Cldn10	0.0746089	0.0908969	0.093471	0.130749	0.0667236	0.104387	0.174532	0.20902	0.244034	0.235455	0.0377169	0.547294	0.386429	0.879754	0.162798	0.00446508	0.0366966
ENSMUSG00000022146	Osmr	0.4047	0.439891	0.494852	0.422956	0.469565	0.799503	0.333153	0.519165	0.672982	0.429418	0.715807	1.09648	2.94546	0.502127	1.24724	0.000169777	0.00293901
ENSMUSG00000022174	Dad1	23.8264	24.8462	26.6957	24.8063	22.4864	23.9874	19.0207	25.5943	24.4735	27.3987	38.1343	40.2317	35.0606	37.6569	31.7681	0.00152714	0.0163809
ENSMUSG00000022177	Haus4	4.85694	5.10502	5.95514	3.85367	5.67909	3.52362	2.76845	6.63388	6.16901	5.79603	5.31736	12.1585	9.97731	10.8224	10.5769	0.000662233	0.008555
ENSMUSG00000022178	Ajuba	1.00089	0.726453	0.959295	1.12236	0.863499	0.90985	0.262578	1.75445	1.4213	1.12023	2.0026	2.41113	6.13505	2.18452	2.32052	9.4105e-05	0.00186685
ENSMUSG00000022218	Tgm1	0.0433248	0.157338	0.133457	0.0884057	0	0.165549	0.0507416	0.110128	0.186452	0.17528	0.160213	1.92015	1.79269	0.483132	0.225211	3.42318e-06	0.00013071
ENSMUSG00000022219	Cideb	27.0652	27.3617	27.6473	27.557	33.8173	33.8593	78.6325	25.7488	27.1464	31.7228	34.3445	16.5613	5.67976	19.8555	7.38793	0.00454052	0.0371398
ENSMUSG00000022220	Adcy4	0.707696	0.563593	0.80832	0.473443	0.604221	0.728564	0.305509	0.721912	0.980242	0.715051	1.32091	0.794104	3.2312	1.10964	0.996141	0.00582463	0.0444811
ENSMUSG00000022221	Ripk3	8.5652	8.28921	11.3753	8.23122	9.39035	16.154	6.86737	7.39395	7.96678	7.43884	18.4027	21.8459	17.0111	17.2439	14.1999	4.54418e-05	0.0010685
ENSMUSG00000022226	Mcpt2	0.240529	0.098611	0.170677	0	0.213922	2.83127	0.92752	4.22085	3.66501	2.83092	1.21963	0.464022	0.297349	0.492777	5.72373	1.3115e-06	5.96519e-05
ENSMUSG00000022227	Mcpt1	0.363012	0.367767	0.614653	0.269163	0.315255	4.91366	2.31691	9.01075	9.73548	8.57726	3.01754	0.305077	0.179665	0.508568	13.6982	8.52616e-06	0.000271
ENSMUSG00000022229	Atp12a	82.6349	69.3775	61.3325	88.0012	52.4995	23.7032	0.129842	27.0581	15.3218	24.0557	14.9699	4.69401	32.5273	8.94841	0.224426	0.00146976	0.0159238
ENSMUSG00000022241	Tars	9.5545	8.59441	8.41039	8.19731	9.33877	10.1007	8.10727	9.23329	10.2926	10.2163	12.3754	11.2415	17.2955	16.9757	21.068	1.87192e-05	0.000511195
ENSMUSG00000022247	Brix1	9.35593	9.1333	8.75373	9.31355	9.04149	7.55301	5.99862	9.43282	10.1209	9.35449	9.69227	14.3443	16.2682	14.0902	16.926	0.000675007	0.00868103
ENSMUSG00000022265	Ank	16.6653	11.9343	15.5288	15.3283	24.4096	16.2816	42.8579	14.0174	18.8236	15.386	13.7318	13.8605	7.94584	6.72905	13.1935	0.0050227	0.0400771
ENSMUSG00000022322	Shcbp1	0.729742	0.478476	0.727884	0.878156	0.405711	0.806565	0.39695	0.903539	0.579676	0.552913	0.872016	1.21058	3.52532	1.70746	3.67935	2.44012e-06	9.98378e-05
ENSMUSG00000022325	Pop1	0.88629	0.814078	1.15043	1.10375	0.809083	0.72071	0.481274	1.12587	0.878239	0.874472	0.881266	1.8683	2.70605	1.74599	2.21968	0.00328814	0.0293585
ENSMUSG00000022346	Myc	6.06713	5.99567	7.53314	6.08043	5.80873	10.1622	4.76726	9.87978	11.1207	11.0738	10.2491	15.7558	15.3676	13.3831	15.6869	7.03451e-06	0.000232584
ENSMUSG00000022351	Sqle	25.6878	27.2523	19.3353	20.5402	24.2224	18.9606	9.38885	12.0721	6.89034	8.64987	20.4593	9.18991	21.9943	21.57	18.7075	0.000586176	0.00776425
ENSMUSG00000022358	Fbxo32	21.5678	15.0998	18.2331	15.6431	15.8515	9.09509	5.16963	19.5101	15.7238	15.0365	4.71519	3.42448	6.17885	4.92132	3.27436	3.66587e-11	8.5499e-09
ENSMUSG00000022360	Atad2	0.620733	0.542561	0.584125	0.442592	0.634116	0.690638	0.298985	1.17079	0.512051	0.450334	0.53267	0.467696	2.75082	1.47228	2.14219	0.00119204	0.0134997
ENSMUSG00000022364	Tbc1d31	0.477458	0.70018	0.530258	0.428196	0.39962	0.450552	0.142848	0.536321	0.557711	0.366563	0.639686	0.687507	1.5334	0.950504	1.1299	0.00668222	0.0492529
ENSMUSG00000022367	Has2	0	0.15538	0.112847	0.151895	0.112625	0.078325	0.022651	0.189575	0.095154	0.050043	0.117478	0.103346	2.50927	0.103783	0.76764	0.000308063	0.00468405
ENSMUSG00000022385	Gtse1	1.52767	1.3073	1.78651	1.90733	1.50884	2.83889	1.24977	2.20359	1.34586	1.32928	3.65663	6.1752	7.96105	6.45524	6.98939	1.53271e-10	2.93885e-08
ENSMUSG00000022389	Tef	26.0724	19.5218	18.8453	21.6916	26.0927	8.88416	4.70172	4.18631	6.56115	4.6229	8.91236	10.9296	10.3495	4.74863	2.92864	1.70321e-11	4.38743e-09
ENSMUSG00000022391	Rangap1	13.6537	11.44	11.4042	12.0111	12.6938	9.73613	6.36744	12.9119	11.0889	11.1605	15.2236	13.5703	27.1528	23.5248	28.1013	6.69171e-06	0.000223389
ENSMUSG00000022394	L3mbtl2	2.67921	2.60893	2.21496	2.59239	2.08508	1.92729	1.27483	2.0582	2.01497	2.27224	2.58041	3.26719	5.14714	3.8452	4.92688	0.000223955	0.00362934
ENSMUSG00000022440	C1qtnf6	12.6594	13.8012	10.5935	10.162	9.0853	11.7607	3.40663	13.9266	13.5045	14.4134	19.3457	16.2703	34.8543	31.0443	26.4893	1.97563e-05	0.000535201
ENSMUSG00000022445	Cyp2d26	11.9596	8.66988	13.4162	19.8208	22.2518	21.4242	87.8723	13.3517	31.6764	22.7611	9.63959	26.572	1.24217	4.78397	10.5493	0.00203257	0.0203402
ENSMUSG00000022479	Vdr	64.4532	64.4672	73.9484	57.931	91.2644	56.2624	74.0666	53.9958	55.689	48.6757	48.5305	36.7089	21.7951	27.9608	32.5479	5.8056e-05	0.00128296
ENSMUSG00000022498	Txndc11	4.28508	4.02909	4.02046	3.79642	4.37722	4.10261	3.09306	3.91119	5.1144	4.02752	4.92871	5.46478	5.64671	6.65709	7.49703	0.00411463	0.0345737
ENSMUSG00000022503	Nubp1	7.4516	7.01876	7.4159	8.25013	7.81738	6.53243	6.01522	8.3407	8.39084	9.09405	7.71497	15.6755	10.9783	11.8248	13.8873	0.0020329	0.0203402
ENSMUSG00000022534	Mefv	0.131675	0.178234	0.0887583	0.0744221	0.142828	0.229478	0.143607	0.540444	0.644121	0.392303	0.372114	0.274898	1.03506	0.70913	0.533453	0.000162379	0.00283654
ENSMUSG00000022548	Apod	1.52623	0.923287	2.25753	1.27309	0.67242	0.596039	0.12843	2.34669	2.20181	1.88372	2.34652	13.7577	9.24085	1.58988	1.25542	0.000681642	0.00875332
ENSMUSG00000022557	Bop1	10.3615	10.7234	12.2148	11.0088	11.8716	10.4987	9.298	9.21509	10.7899	11.2685	17.1544	18.7569	20.1269	14.8574	16.1942	5.654e-05	0.00125735
ENSMUSG00000022587	Ly6e	58.0728	65.8476	72.3582	53.0289	50.0833	87.6234	29.7226	83.4653	66.9929	81.3424	147.702	101.628	162.959	155.218	105.246	2.26309e-05	0.000594499
ENSMUSG00000022591	Gm9747	0	0	0	0	0	0.870612	0.396732	0	0	0	0.683805	1.1017	0	0	0.584332	0.000233593	0.00375031
ENSMUSG00000022598	Psca	0.13016	0	0	2.08139	0.122834	0	0	0.048654	0.077015	0.289206	0.652914	13.4862	0.137413	0.066969	0	0.00684837	0.0499492
ENSMUSG00000022602	Arc	0.293684	1.00607	0.495105	0.485156	0.598758	0.835572	0.144572	0.0933469	0.227808	0.227275	0.672846	1.97747	1.93786	0.986492	0.704283	0.00157599	0.0168526
ENSMUSG00000022614	Lmf2	5.64977	6.09985	6.89581	4.80227	5.69228	5.66324	4.47147	6.68888	6.45523	6.37539	10.6972	9.93601	13.3933	8.49488	10.4821	8.45804e-06	0.000269829
ENSMUSG00000022617	Chkb	25.8022	25.8753	23.3012	30.3439	33.6119	18.7942	25.3821	25.97	30.1333	24.6728	18.5433	21.3221	6.32278	16.007	7.94391	0.000888742	0.010802
ENSMUSG00000022651	Retnlg	0	0.078298	0	0.081447	0.175278	0.372197	0	0.086947	0	0.14907	0.563396	28.026	66.3093	44.2083	0.390121	7.70176e-15	6.75072e-12
ENSMUSG00000022665	Ccdc80	5.01756	3.46417	5.65069	5.1645	4.23523	3.11815	2.93579	4.51942	3.3435	2.83814	5.54462	6.4861	46.0912	2.01067	7.80995	9.89324e-05	0.00193153
ENSMUSG00000022673	Mcm4	4.86046	4.12908	4.69293	4.68219	4.65614	5.13265	2.03023	5.6418	3.82465	3.31008	5.42891	5.28784	20.4096	8.69524	14.7573	8.96561e-06	0.00028083
ENSMUSG00000022676	Snai2	0.427312	0.679244	0.694206	0.332884	0.49887	1.41829	0.356072	1.20425	0.94792	0.765831	2.30761	0.268365	7.87425	0.77752	3.11376	0.000231914	0.00373029
ENSMUSG00000022678	Nde1	6.47303	5.14155	5.90846	6.29812	4.2633	5.43794	3.79136	6.72047	5.07963	5.77245	6.76123	10.0123	14.4619	10.4207	12.2337	1.11057e-05	0.000337454
ENSMUSG00000022682	Rrn3	5.33704	4.45113	4.27934	4.87757	4.82598	4.18806	3.16685	5.21885	4.94774	3.8865	4.40056	5.43189	10.1424	7.00063	8.75543	0.00609141	0.0459291
ENSMUSG00000022696	Sidt1	3.38551	3.36749	3.28292	2.33849	3.49245	6.14136	2.55865	4.82574	5.66846	4.35881	7.68323	5.25304	4.98253	13.3064	9.54423	5.23396e-06	0.000182211
ENSMUSG00000022698	Naa50	14.0889	13.0723	11.3796	13.2478	12.9294	11.1936	7.08837	13.7868	13.7023	11.7286	11.0845	15.1338	29.7843	20.9794	32.5519	0.000608415	0.00801572
ENSMUSG00000022702	Hira	4.40798	4.47668	4.14746	3.56467	4.40672	3.89048	2.83421	5.0078	4.37312	4.12167	4.58062	5.26824	7.30307	5.75778	8.80328	0.00544344	0.042549
ENSMUSG00000022707	Gbe1	3.86914	3.08257	3.9535	3.63343	5.23035	2.52218	2.01167	3.07143	3.17752	2.83995	1.95666	1.74608	2.61426	1.91934	3.15375	0.00474356	0.0383103
ENSMUSG00000022752	Tomm70a	7.41292	6.13529	6.29485	6.6275	7.1193	6.87114	5.67872	6.96332	7.26122	6.96149	6.05347	10.4405	11.8834	9.68807	13.9635	0.00257667	0.0245165
ENSMUSG00000022755	Adgrg7	109.74	99.7408	90.2935	82.0083	106.855	100.789	77.5444	78.6871	74.7352	68.7815	49.5712	29.0174	51.8693	87.9116	67.4716	0.00600101	0.045466
ENSMUSG00000022769	Sdf2l1	19.414	20.0247	21.7984	20.0603	20.4604	15.9309	9.6653	23.4564	18.466	28.3778	26.1332	26.8282	42.7802	40.5871	42.8661	0.000382817	0.00554282
ENSMUSG00000022788	Fgd4	2.75746	2.56032	2.18163	2.28987	2.7554	2.56835	1.92053	1.92858	1.55421	1.74702	1.09072	0.909913	1.61625	1.84097	1.4378	0.000312042	0.00472831
ENSMUSG00000022814	Umps	5.25412	4.60668	5.20375	5.30331	4.61612	3.20915	2.62433	5.39717	4.16537	4.99605	4.23756	8.1028	9.06086	6.85833	9.64333	0.00266648	0.0251205
ENSMUSG00000022816	Fstl1	11.2703	10.968	10.0898	11.0116	8.88768	5.74534	2.66209	12.275	10.037	9.03757	8.6338	4.74766	72.7507	6.04495	26.5513	0.00581138	0.0444192
ENSMUSG00000022831	Hcls1	1.28993	2.73184	1.83847	1.55208	1.18268	1.9787	1.01443	2.93052	4.24909	3.52484	3.21852	2.27075	12.7028	3.3442	4.4362	0.00261456	0.0247801
ENSMUSG00000022843	Clcn2	56.2424	52.355	50.6035	35.2483	44.624	38.8637	43.0695	27.1545	28.588	34.279	30.5218	22.7816	9.20368	34.0754	15.7979	0.000915248	0.0110232
ENSMUSG00000022863	Btg3	2.48533	2.67337	2.11467	3.08582	2.51693	2.8598	1.44648	3.36532	3.47868	2.99901	3.07475	6.91365	5.47939	4.84596	6.04882	0.000473594	0.00654949
ENSMUSG00000022865	Cxadr	25.6767	23.6507	24.7966	22.6873	29.4036	22.5487	21.4138	22.2918	25.0175	22.1686	15.6613	14.1924	12.3834	16.802	15.7234	0.000130138	0.00236179
ENSMUSG00000022876	Samsn1	0.117089	0.270589	0.0670212	0.182258	0.113347	0.110469	0.156954	0.172909	0.254414	0.430018	0.095917	0.362315	1.6236	0.477454	0.365954	0.0036959	0.0320058
ENSMUSG00000022886	Prl2a1	0	0	0	0	0	1.27921	0	0	0	0	0.174112	3.63637	0	0	0.051353	0.0028444	0.0263722
ENSMUSG00000022887	Masp1	0.179306	0.0817257	0.165479	0.147935	0.0571885	0.0880889	0.026785	0.235958	0.129898	0.151863	0.274403	0.341512	1.61862	0.0841818	0.734728	6.5688e-05	0.0014034
ENSMUSG00000022893	Adamts1	1.7882	2.27917	1.42019	2.17295	1.71174	1.15082	0.48874	0.951318	1.3641	0.781566	0.977793	3.06452	5.32346	1.94537	3.97915	0.000136471	0.00245094
ENSMUSG00000022902	Stfa2	0	0	0	0	0	0	0	0	0	0	0	0	8.59286	2.7179	0	2.34036e-07	1.47957e-05
ENSMUSG00000022945	Chaf1b	1.22581	1.26453	1.62546	1.68032	2.06877	1.83402	0.761814	2.12971	1.44958	1.29611	3.25853	3.99951	4.28497	3.19879	4.08386	4.22469e-06	0.000155467
ENSMUSG00000022952	Runx1	0.63528	0.920655	0.8654	0.716811	0.726032	1.526	1.25383	1.1068	1.41683	0.861251	1.50462	1.51976	2.42346	1.29396	1.60115	0.00026615	0.00418732
ENSMUSG00000022962	Gart	6.69699	6.25954	6.2168	6.41677	6.22516	3.50064	2.64047	6.41018	6.05803	5.64259	6.33217	6.44663	13.5605	10.3727	11.9079	0.000592651	0.00783198
ENSMUSG00000022978	Mis18a	3.78059	3.78994	3.55089	3.91829	3.13293	3.42364	2.09078	3.85534	3.39412	3.45057	4.10028	6.41681	6.92875	7.19734	8.84614	0.000193942	0.00327841
ENSMUSG00000023004	Tuba1b	108.876	92.6106	115.153	103.153	82.1042	114.685	84.2556	124.476	91.698	96.4606	145.467	260.952	254.942	172.569	240.258	2.40724e-07	1.5163e-05
ENSMUSG00000023015	Racgap1	3.14614	2.50563	3.50014	2.94555	2.01569	3.82607	2.75097	3.44036	2.12619	2.06182	4.86821	6.80735	9.86303	7.09163	9.59654	5.95964e-11	1.31868e-08
ENSMUSG00000023019	Gpd1	7.97714	7.32951	10.3003	12.4954	16.2653	11.9989	12.8696	11.1846	11.4937	10.6442	19.9582	29.3945	15.4331	13.8467	14.1491	0.00402347	0.0339898
ENSMUSG00000023031	Cela1	102.564	116.625	101.756	140.988	121.131	34.1066	12.6859	102.386	70.5154	91.8014	31.969	44.0515	34.9559	82.2817	44.3357	0.0012462	0.013937
ENSMUSG00000023039	Krt7	13.1589	13.755	12.9836	17.0395	22.4656	32.3227	7.94207	16.4769	18.5023	17.5143	56.0791	59.3117	52.7335	33.5716	24.8108	5.6022e-07	3.05976e-05
ENSMUSG00000023057	Fabp2	296.54	182.844	240.1	217.969	334.044	232.149	815.606	264.746	332.999	400.415	177.651	146.544	13.3886	63.418	269.962	0.00322315	0.0289731
ENSMUSG00000023067	Cdkn1a	95.1435	84.0794	93.1321	72.9659	78.3705	96.7225	94.226	42.3148	60.3328	52.8417	61.9923	43.9446	25.4286	27.2157	18.6166	0.000185203	0.00316477
ENSMUSG00000023078	Cxcl13	1.84492	6.28627	3.45053	3.29659	1.38709	4.4787	1.76085	2.15239	3.42649	6.15787	4.90461	18.64	37.9986	9.16544	2.94059	3.43913e-05	0.000841928
ENSMUSG00000023087	Noct	8.90111	6.93961	9.16385	5.39409	7.23915	5.56335	7.50022	5.02555	4.5938	4.1761	3.40914	2.10941	1.74195	1.91264	1.57829	2.19148e-12	8.59609e-10
ENSMUSG00000023092	Fhl1	136.905	140.373	123.464	153.547	106.055	66.3024	31.1425	112.528	86.3335	88.8874	78.1757	27.7665	74.1857	34.557	48.2829	0.000103241	0.00199182
ENSMUSG00000023106	Denr	5.32342	5.36079	5.72583	5.58136	5.28888	6.01682	4.70655	6.00468	7.0077	5.24166	8.60662	12.0832	9.58193	8.76027	9.69544	6.83473e-06	0.000226412
ENSMUSG00000023110	Prmt5	7.54881	6.41661	8.16545	6.48033	6.41584	7.40883	4.7002	7.68369	7.19569	7.07254	10.2187	14.3665	14.1656	10.4533	13.2633	5.87414e-06	0.000198788
ENSMUSG00000023122	Sult1c2	20.1551	15.0316	18.0471	18.2105	22.9701	9.66861	19.2649	18.9772	22.9346	22.3518	10.7097	6.3498	5.98529	11.9698	11.7061	5.55692e-05	0.00124879
ENSMUSG00000023243	Kcnk5	30.6358	29.22	26.6439	24.3573	42.4648	14.1557	19.2339	24.0869	19.8183	22.2793	18.0798	13.2677	11.3975	19.2754	9.09837	8.73825e-06	0.00027571
ENSMUSG00000023262	Acy1	13.5065	14.4437	14.5751	14.3492	15.0002	8.32977	7.70297	12.287	9.14497	12.0685	15.4539	17.6106	12.7009	26.055	11.502	0.00600713	0.0454883
ENSMUSG00000023272	Creld2	18.7477	19.0717	17.2375	19.5943	18.5337	15.5024	8.70308	16.922	15.8364	20.9229	26.7113	23.3841	44.5994	32.0762	30.9009	3.20665e-05	0.000794224
ENSMUSG00000023345	Poc1a	3.27805	3.22427	3.70145	3.83719	3.48701	3.23407	2.96213	3.74658	2.81049	3.58125	4.96154	6.8614	5.4389	8.26776	7.65427	2.83001e-05	0.000716735
ENSMUSG00000023349	Clec4n	1.50946	1.62897	1.81834	1.96729	1.07764	2.85573	1.39857	3.59211	5.14488	4.32517	4.57967	0.739706	13.9487	2.28007	7.6086	0.0038274	0.0327669
ENSMUSG00000023505	Cdca3	9.12044	8.35382	9.98904	8.85768	6.13771	11.2853	9.9099	10.3869	6.07561	6.29281	19.6041	32.12	22.2674	22.4683	27.6287	8.43375e-14	4.69542e-11
ENSMUSG00000023795	Pisd-ps2	9.51468	8.88101	7.41515	7.46863	11.7509	6.22208	4.12128	7.81014	6.33281	8.23774	5.86779	3.03552	3.20352	7.58501	3.00694	0.00535769	0.042012
ENSMUSG00000023827	Agpat4	30.4876	30.3928	27.7008	21.8641	22.6599	19.8507	23.6502	27.3052	20.6259	28.445	22.3568	10.0118	11.7449	18.919	13.9366	0.000991549	0.011745
ENSMUSG00000023832	Acat2	16.4189	15.4375	13.8296	13.7524	20.8774	11.3113	5.87637	11.1003	6.47909	8.22631	16.8323	14.3051	22.4858	18.5729	19.6562	5.69908e-06	0.000193623
ENSMUSG00000023905	Tnfrsf12a	5.14136	8.85623	6.61786	4.80148	3.58643	6.25947	2.49148	9.26711	6.29443	6.23153	9.93827	24.8361	19.0424	9.05433	17.7457	4.66516e-06	0.000166355
ENSMUSG00000023914	Mep1a	107.337	100.862	105.659	101.864	141.401	79.6256	140.111	82.8901	98.7019	105.789	50.9033	70.6238	5.17076	17.522	27.2029	0.000126667	0.00232464
ENSMUSG00000023919	Cenpq	1.56866	1.39121	1.44885	1.30431	1.13906	2.4147	0.543503	2.4088	1.24776	1.24676	2.26842	2.17467	5.97391	3.77677	6.68272	0.000129934	0.00236179
ENSMUSG00000023940	Sgo1	1.36566	0.938363	1.10495	1.1528	0.994246	1.54181	0.670228	1.61767	0.787938	1.19117	1.32169	2.54697	4.96077	3.74494	4.26334	6.07831e-06	0.000205295
ENSMUSG00000023947	Nfkbie	0.473628	0.914407	1.10165	0.825097	0.731944	1.01078	0.786399	1.39334	2.02597	1.61585	1.46981	1.38462	4.41463	1.84393	1.84142	0.00391656	0.0333478
ENSMUSG00000023951	Vegfa	25.5169	22.674	23.0222	17.7402	23.2767	16.2126	13.9048	21.3695	20.1233	19.5875	16.0227	15.3963	10.9293	12.2852	9.42079	0.000365393	0.00532179
ENSMUSG00000023952	Gtpbp2	49.1745	46.5975	45.1715	37.8422	49.8243	37.4727	40.3146	34.9437	39.1361	34.3437	36.4589	24.248	10.7665	22.4204	14.2045	0.000195736	0.00329581
ENSMUSG00000023959	Clic5	28.9994	27.1583	24.7984	19.7713	19.6839	11.071	10.0614	14.7083	11.4595	11.4686	6.12453	3.91819	5.84564	4.5799	5.06849	6.92633e-25	1.17969e-20
ENSMUSG00000023972	Ptk7	2.80586	2.95183	2.51475	2.86777	3.03293	2.33021	0.961469	3.95752	3.568	2.64123	4.15731	4.03514	13.6703	4.08033	6.54556	0.000168493	0.00292852
ENSMUSG00000023988	Bysl	5.39191	6.11573	4.94537	4.50753	4.67496	4.52776	2.30573	3.17238	4.25638	4.46822	5.40538	8.00456	8.98373	8.26266	9.89363	2.83222e-05	0.000716735
ENSMUSG00000024007	Ppil1	9.90771	8.28281	10.4543	10.0906	11.6803	7.81537	7.47096	11.4059	10.8151	11.0723	13.7758	19.1068	19.0956	18.1487	20.0879	4.59467e-06	0.000164864
ENSMUSG00000024011	Pi16	0.722375	0.671977	0.605851	0.651117	0.813369	0.0844165	0.133971	0.434015	0.463856	0.273118	1.4928	0.297218	4.6933	0.287287	0.912146	0.000410403	0.00585385
ENSMUSG00000024039	Cbs	4.62126	4.0833	3.86575	3.60198	5.25114	4.99305	8.24875	7.2232	7.37172	6.32151	8.86821	3.39181	5.01012	12.159	13.9067	0.00266441	0.0251205
ENSMUSG00000024049	Myom1	4.68061	4.89971	6.16742	4.22252	1.91378	1.22788	1.93585	4.81144	4.1383	2.73537	1.65628	0.862283	1.07425	0.692119	1.30394	1.02612e-07	7.4187e-06
ENSMUSG00000024052	Lpin2	3.17698	3.26292	3.4271	3.1129	5.2327	5.52164	10.984	3.95892	5.78173	3.60112	4.11113	4.18816	1.73123	1.28178	3.28315	0.00310982	0.0282933
ENSMUSG00000024053	Emilin2	0.330267	0.210094	0.199167	0.450057	0.379007	0.0900892	0.0959864	0.360732	0.250281	0.207907	0.673646	0.422379	4.33342	0.701293	0.854799	1.22109e-06	5.68052e-05
ENSMUSG00000024055	Cyp4f13	9.66035	10.4347	10.211	10.862	13.3679	8.95426	10.9857	10.3376	13.6781	10.9443	8.79111	9.05814	2.31852	6.34939	3.70158	0.00349791	0.030817
ENSMUSG00000024056	Ndc80	0.661125	0.610705	0.649451	0.531135	0.452308	0.873145	0.393999	1.11122	0.45132	0.557907	0.951893	1.08589	2.96563	1.8952	2.62524	8.32242e-06	0.000265994
ENSMUSG00000024065	Ehd3	0.570117	0.573865	0.596668	0.300462	0.204844	0.398701	0.115988	0.204806	0.515576	0.394362	0.516492	0.421759	4.04002	0.494824	1.17075	0.000862178	0.010531
ENSMUSG00000024066	Xdh	10.2913	9.56725	9.77353	8.9239	9.92358	6.17016	6.13081	7.41302	7.6599	6.25674	6.32315	6.89745	8.17603	6.97853	5.1322	0.00302269	0.0276317
ENSMUSG00000024067	Dpy30	28.0945	28.5619	34.2945	28.8211	28.3396	30.6792	32.1124	32.2426	28.6483	34.2589	41.2425	57.5076	40.0686	41.3144	42.5261	0.00438874	0.0362262
ENSMUSG00000024105	Themis3	20.1217	21.2545	20.9685	24.5343	23.7888	12.8532	6.65627	17.6797	20.1813	16.6936	10.3436	10.4789	9.52205	11.3137	8.56402	6.80869e-06	0.000225983
ENSMUSG00000024114	Prss41	0.955422	1.40855	0.635427	1.34305	1.47052	0.474796	0.22177	0.834352	0.649102	0.46681	0.46991	0.602296	0.18705	0.67315	0.37465	0.00622942	0.0467654
ENSMUSG00000024164	C3	3.32254	4.20142	5.00825	4.34554	3.18012	3.79545	2.87874	5.39534	5.03807	3.41956	15.0428	8.0632	115.149	12.9383	10.7167	8.99746e-12	2.74731e-09
ENSMUSG00000024165	Jpt2	8.14692	7.71911	8.25174	7.97227	8.39656	8.65301	5.22605	8.23601	7.95855	7.33971	9.96826	11.2766	20.9203	16.0177	20.098	6.27829e-07	3.29352e-05
ENSMUSG00000024212	Mllt1	8.61645	9.07274	10.611	8.26249	10.9259	8.34743	8.69371	8.23649	10.5373	8.34486	14.4482	12.1769	15.7548	10.3408	14.3045	0.00498268	0.039813
ENSMUSG00000024222	Fkbp5	17.3792	6.62488	9.61955	10.4486	12.5599	8.89063	11.2265	6.44444	9.60312	7.6534	11.073	43.7168	14.6122	27.4015	9.09224	0.000844107	0.0103616
ENSMUSG00000024292	Cyp4f14	76.0875	47.6762	70.6697	37.9991	64.0793	33.7437	65.803	31.6387	36.2039	52.2553	35.0649	41.888	5.45273	17.387	11.9274	0.00142856	0.0155359
ENSMUSG00000024301	Kifc5b	1.01416	0.924525	0.924298	0.800518	0.800847	0.649486	0.589343	1.48388	0.76609	1.01968	1.48543	1.68387	1.92769	2.19217	2.51057	0.00148475	0.016066
ENSMUSG00000024312	Wdr46	3.42073	3.84379	4.04168	2.62961	3.00514	3.38949	3.37958	3.63538	4.52113	2.80168	6.88967	6.3078	11.8473	8.01542	10.2768	2.96112e-08	2.71841e-06
ENSMUSG00000024313	Mep1b	52.6207	45.1191	49.8621	34.2222	44.7019	40.5625	42.54	40.1001	40.1649	45.6363	28.0995	21.4594	4.23408	21.2451	19.4241	7.9337e-05	0.00162622
ENSMUSG00000024327	Slc39a7	20.8876	34.9834	36.3066	35.6398	32.239	23.1431	15.1342	22.5827	27.5236	42.9613	36.7708	35.1843	58.0292	47.4327	66.1749	0.00276849	0.0258277
ENSMUSG00000024349	Sting1	1.85577	3.21188	2.44381	2.69684	1.55068	2.60357	0.633329	3.12473	2.80103	1.95299	3.84046	7.38982	14.1825	5.57881	5.79454	3.6366e-06	0.000138247
ENSMUSG00000024360	Etf1	25.5241	25.0628	23.5725	25.0473	25.7989	26.2114	19.1979	26.9269	25.0874	25.1689	26.9839	35.8505	47.3692	34.5906	46.092	0.0016498	0.0174259
ENSMUSG00000024401	Tnf	0.379708	0.696744	1.05606	0.244363	0.281492	1.46854	0.504658	1.30453	1.75897	0.791391	1.14541	5.61594	1.26432	2.42363	1.5135	0.000551799	0.00739794
ENSMUSG00000024529	Lox	0.993717	0.923435	1.00887	1.02243	0.62398	3.3153	0.521447	2.72136	2.99057	1.68413	2.75056	6.94507	54.59	2.59386	6.97016	9.30594e-11	1.86945e-08
ENSMUSG00000024542	Cep192	0.768576	0.958244	0.976284	0.690493	1.01679	1.22748	0.875421	1.19691	0.857596	0.830674	1.02697	0.924351	3.03842	1.91062	2.47665	0.000824324	0.0101694
ENSMUSG00000024563	Smad2	6.74176	6.6969	5.62192	6.23573	6.00772	4.97424	4.21398	4.49752	4.45245	3.87258	2.89986	3.07104	5.41965	4.55722	4.10071	0.0022944	0.0223477
ENSMUSG00000024575	Pde6a	0.257614	0.205004	0.118744	0.184503	0.305107	0.0477864	0.223906	0.0779598	0.0804427	0.0734403	0.0356705	0.0455512	0.0164299	0.0213673	0.0333736	2.34986e-05	0.00061542
ENSMUSG00000024583	Txnl1	9.12532	9.68024	8.99101	10.7811	9.31219	8.91638	6.05076	8.77967	9.06233	9.00212	10.9344	13.8817	16.7841	13.0681	17.026	0.000192777	0.00326189
ENSMUSG00000024587	Nars	22.4814	21.115	23.0551	20.1045	23.3215	23.7906	21.6857	25.0183	23.8347	19.9654	29.7825	25.7566	45.8652	38.9728	50.7458	0.000112552	0.00213208
ENSMUSG00000024590	Lmnb1	9.72999	7.3426	9.3491	6.93959	9.3795	8.57104	6.30291	11.151	7.93206	6.99393	11.6809	7.98267	36.5336	18.6314	32.1947	1.68481e-06	7.34297e-05
ENSMUSG00000024613	Tcof1	4.32923	3.89277	4.73148	3.29866	3.68468	5.39553	2.41714	4.82826	4.16961	3.88238	6.92441	5.02265	14.204	7.73317	11.6819	1.93213e-06	8.29519e-05
ENSMUSG00000024620	Pdgfrb	3.5401	3.63813	3.9497	3.11511	3.80527	3.06063	1.73485	4.62967	4.65773	3.73114	6.32214	2.83665	19.9246	2.83883	6.29226	0.00548761	0.0426591
ENSMUSG00000024640	Psat1	1.38132	1.24407	1.71071	1.46092	1.15144	1.90585	1.12516	1.89098	1.36878	1.49534	2.68589	6.81608	9.95251	4.38935	9.2051	9.32307e-15	6.77781e-12
ENSMUSG00000024642	Tle4	14.6992	10.6187	10.1037	9.93807	7.85203	8.78043	4.8827	5.47415	4.87435	4.7121	3.67551	2.96991	7.4752	8.81893	4.57854	0.000434128	0.00611144
ENSMUSG00000024659	Anxa1	52.9248	54.3513	48.3568	63.9536	44.6721	50.1882	10.4739	49.3708	37.1682	45.0025	50.9878	111.58	94.0019	68.669	63.261	0.0064861	0.0481064
ENSMUSG00000024660	Incenp	4.34127	4.33451	4.76908	3.74373	3.26923	5.84445	4.11772	7.01053	4.16128	4.21942	9.37033	7.7667	16.2693	13.2507	13.7774	9.07335e-12	2.74731e-09
ENSMUSG00000024664	Fads3	5.50516	6.10911	6.27651	5.4604	5.39038	5.62773	4.8564	5.95367	3.59946	4.14784	8.81027	11.0459	11.5027	9.41464	9.83712	6.91433e-07	3.58361e-05
ENSMUSG00000024679	Ms4a6d	0.797987	0.908549	0.988633	0.602317	0.802593	1.64156	0.596762	1.57455	1.8265	2.00403	1.61407	1.25005	13.0123	2.79617	5.17435	7.43992e-06	0.000241818
ENSMUSG00000024683	Mrpl16	6.12808	5.50977	6.03228	6.55896	5.92644	3.3407	3.78996	6.35446	6.09719	5.63525	6.7291	11.1581	10.3497	9.32385	10.7353	0.00022726	0.00366911
ENSMUSG00000024691	Fam111a	1.44726	1.27278	1.64902	1.37362	1.19997	1.43896	0.465328	2.56604	1.30543	1.66415	1.95532	2.48871	10.0482	4.9611	5.12322	2.95237e-06	0.000116728
ENSMUSG00000024732	Ccdc86	1.64082	1.729	1.75174	1.76033	1.53508	1.717	1.57244	1.32681	2.21926	1.46737	2.62189	3.65461	3.93442	2.92194	3.78396	2.54213e-05	0.000654845
ENSMUSG00000024735	Prpf19	9.05271	8.59063	9.84379	8.39754	8.98152	8.50498	6.8087	9.81611	10.6058	9.69967	12.1004	13.8755	18.848	14.8484	18.817	1.19746e-05	0.000356327
ENSMUSG00000024737	Slc15a3	0.285675	0.271049	0.191452	0.181908	0.109311	0.50216	0.303644	0.692933	0.690474	0.752973	0.793735	1.24718	2.4948	0.983433	1.31377	1.01798e-08	1.11906e-06
ENSMUSG00000024742	Fen1	4.50142	4.75631	4.86689	3.29658	3.81495	3.11861	2.42747	5.53111	4.39902	4.25683	6.04207	8.369	14.7212	11.8622	17.6604	1.49571e-08	1.57405e-06
ENSMUSG00000024764	Naa40	3.09452	2.90188	3.06569	2.5867	3.14751	2.68673	2.16829	3.72652	3.63467	3.22669	4.19043	3.60745	4.60647	4.96092	4.94128	0.00614127	0.0462444
ENSMUSG00000024785	Rcl1	4.64554	5.03068	5.26323	4.89221	5.05208	3.21972	2.20205	5.11982	6.24615	4.99977	5.5222	10.3108	12.1856	7.4492	12.0981	0.000532058	0.00724766
ENSMUSG00000024791	Cdca5	2.23831	1.4524	1.89501	2.65168	2.33564	2.00229	1.6429	4.66403	1.46093	2.48507	2.73735	3.53913	7.71574	6.95668	7.83592	0.000295879	0.00453918
ENSMUSG00000024795	Kif20b	1.21156	0.974095	1.11706	1.07131	0.940235	1.34812	0.645247	1.3135	0.620592	0.678426	1.33638	1.74974	5.30528	2.41185	4.96479	6.04297e-07	3.21392e-05
ENSMUSG00000024803	Ankrd1	0.237616	0.430889	0.35379	0.181957	0.163098	0.138741	0.0610522	0.210604	0.0799237	0.131789	0.164298	0.17331	1.0513	1.8025	2.57704	2.81663e-06	0.000112268
ENSMUSG00000024810	Il33	0.822952	0.970026	0.669276	1.25949	0.822617	2.33865	0.149965	0.846334	0.802639	0.681854	1.68164	2.74365	13.5216	0.890883	2.66721	0.000102181	0.0019815
ENSMUSG00000024841	Eif1ad	9.07027	9.046	8.44006	9.23446	9.36695	8.32613	7.65378	9.63135	10.5686	8.6813	10.8813	18.6677	15.0908	13.6086	16.6615	0.0001314	0.00237719
ENSMUSG00000024844	Banf1	47.0083	41.8148	47.2353	51.2632	45.7985	40.3569	35.9396	46.6856	45.4281	47.0538	58.1288	76.5098	63.2419	73.9667	68.9981	0.000612791	0.00804882
ENSMUSG00000024892	Pcx	20.0287	21.1322	19.2533	18.3493	17.542	6.9669	7.3667	16.0529	8.76636	13.3387	10.1313	7.90062	9.54592	19.9843	3.69366	0.00316555	0.0286343
ENSMUSG00000024899	Papss2	47.025	44.642	45.4449	35.2439	63.3068	91.6246	383.277	39.4519	48.2312	41.795	64.1902	30.2362	36.6703	50.2168	60.9261	0.00188009	0.0192117
ENSMUSG00000024909	Efemp2	2.41268	2.31319	3.66159	2.14567	1.60433	1.89408	1.34316	3.25851	2.81741	2.76045	4.67243	2.08492	13.8373	2.27201	5.09507	0.00350203	0.0308336
ENSMUSG00000024913	Lrp5	4.56283	4.50792	4.4273	3.41099	5.08065	7.00032	4.25343	5.2547	4.70608	3.83353	8.1472	5.62496	12.6845	7.97678	12.2658	3.30886e-06	0.00012761
ENSMUSG00000024952	Rps6ka4	8.65029	7.24216	7.93364	8.33134	9.88973	7.8876	5.92874	8.08257	9.72414	7.08277	11.2723	14.0507	12.1226	11.0208	10.7465	0.00535694	0.042012
ENSMUSG00000024966	Stip1	31.2609	27.0936	34.3313	27.3146	29.979	36.5109	23.956	26.3124	23.5262	28.9815	50.8158	43.8904	77.135	41.5595	46.6173	1.64865e-05	0.0004636
ENSMUSG00000024968	Rcor2	0.343072	0.261669	0.234942	0.378862	0.396696	0.276631	0.150203	0.732352	0.587858	0.222409	0.90104	0.938408	1.02195	0.677779	0.758171	0.00467487	0.0379687
ENSMUSG00000024982	Zdhhc6	3.21543	3.22765	3.76179	3.17735	3.52063	4.16145	3.70163	3.83675	3.78814	3.46947	4.24808	4.94497	6.09909	4.97281	5.38913	0.0044636	0.0366966
ENSMUSG00000024985	Tcf7l2	7.5093	8.27192	7.43464	7.25029	7.44016	9.76549	9.78633	6.03962	5.58866	3.59762	5.33285	2.70679	2.40037	4.5114	1.86213	0.00010375	0.00199624
ENSMUSG00000024989	Cep55	2.33228	1.4687	2.44577	1.91386	1.49815	3.54659	1.96365	2.39004	1.59256	1.56012	3.43502	4.82576	12.4594	6.89615	9.02825	5.8848e-09	7.05318e-07
ENSMUSG00000024998	Plce1	4.61621	4.83725	3.96669	3.81217	3.84296	2.09007	1.81694	2.88813	2.20342	1.97003	1.42733	1.54036	2.70935	2.90869	2.51826	3.12969e-06	0.000122484
ENSMUSG00000025001	Hells	1.41785	1.33219	1.44018	1.14464	1.57898	1.81425	0.556866	1.72293	1.00953	1.03582	1.57522	1.37281	6.43336	2.55331	5.66456	9.72439e-05	0.00191039
ENSMUSG00000025004	Cyp2c40	1.99327	2.1414	2.40787	1.10639	0.787799	1.70324	0.171153	0.965858	0.963993	0.874746	0.365722	0.31922	0.303188	0.982404	0.159317	0.00207909	0.0206461
ENSMUSG00000025007	Aldh18a1	5.84331	5.4946	5.80423	5.32109	6.1186	6.57766	3.55162	7.4179	7.0039	6.434	9.13466	6.9521	17.1665	16.6218	21.5794	1.59136e-07	1.07286e-05
ENSMUSG00000025017	Pik3ap1	0.325199	0.59201	0.393427	0.345494	0.341025	0.657288	0.489282	0.655311	0.91818	0.600772	0.422493	0.388856	3.32624	0.756014	1.35831	0.00521481	0.0411722
ENSMUSG00000025025	Mxi1	12.1396	11.1734	12.7827	10.921	14.8061	14.3007	19.129	9.55921	12.6633	10.1405	11.4486	7.89104	6.66579	6.60147	6.70976	0.00173618	0.0180837
ENSMUSG00000025027	Xpnpep1	5.92111	5.51023	5.17743	5.45855	6.12123	5.15771	5.67223	6.29035	6.48954	5.13066	7.86562	7.71539	9.40156	8.54224	8.65975	0.00109538	0.0126035
ENSMUSG00000025037	Maoa	163.634	148.047	158.515	163.825	204.393	127.547	286.358	120.6	136.138	155.188	86.2246	93.5066	41.9415	83.7909	81.6954	9.20048e-05	0.00183574
ENSMUSG00000025041	Nt5c2	1.61748	1.74656	1.69495	1.34812	2.03022	2.28242	2.08668	2.17952	2.29704	1.8477	2.18945	4.30776	2.79629	2.50479	2.83501	0.00204334	0.0203723
ENSMUSG00000025044	Msr1	0.308299	0.360577	0.218953	0.242905	0.25666	0.699196	0.229148	0.59082	0.771272	0.318469	0.68648	0.467837	3.40539	0.791338	1.71227	1.21032e-05	0.000358917
ENSMUSG00000025078	Nhlrc2	11.259	11.9695	9.4835	9.95788	11.5928	6.62402	7.06621	7.98056	8.97444	6.55203	4.56003	6.82359	6.19157	7.85193	7.04618	0.000223191	0.00362035
ENSMUSG00000025092	Hspa12a	1.89185	2.39541	2.13445	1.9037	1.60924	0.918362	0.275059	1.42128	1.19119	1.11982	1.23456	0.470465	1.59744	0.683585	0.991822	0.00503967	0.0401383
ENSMUSG00000025130	P4hb	158.572	152.263	156.474	157.718	177.368	162.395	141.418	184.256	172.474	188.368	217.548	265.857	307.152	299.016	331.365	0.000234831	0.00376669
ENSMUSG00000025134	Alyref	7.30757	8.60304	8.94814	8.84852	7.42281	7.34976	5.71667	8.83804	8.22306	8.61742	12.3443	13.9237	15.7586	12.0656	14.039	1.95745e-05	0.000532025
ENSMUSG00000025154	Arhgap19	1.69102	0.861701	1.05336	1.39591	1.1477	1.0147	0.558227	2.43115	1.67069	1.55993	1.5728	1.99527	4.76553	2.98585	4.15924	0.000920335	0.0110459
ENSMUSG00000025165	Sectm1a	5.20906	6.74379	5.49417	4.3468	2.74919	4.44764	9.36717	6.54588	5.12335	5.19653	5.01507	1.33921	1.79035	1.93629	1.95342	0.00202763	0.0203254
ENSMUSG00000025176	Hoga1	1.89058	2.46234	1.88387	1.9658	2.18483	1.04733	1.12594	2.35968	1.68153	2.00176	2.49357	25.8665	2.57031	3.36085	2.33831	6.68423e-05	0.00142073
ENSMUSG00000025185	Loxl4	0.253408	0.310677	0.508963	0.295741	0.272138	0.355287	0.114728	0.506283	0.187922	0.316851	0.324211	0.248615	3.2497	0.451901	1.16944	0.0016317	0.0172876
ENSMUSG00000025194	Abcc2	0.512564	0.512823	0.554697	0.554202	0.693699	0.251492	0.117467	0.188706	0.114864	0.118808	0.0945177	0.221793	0.146347	0.0765989	0.0486053	1.96568e-07	1.27063e-05
ENSMUSG00000025195	Dnmbp	15.0838	14.9807	14.6105	11.5604	18.0221	10.74	12.9943	12.4417	12.2112	10.328	11.4368	8.78318	9.5949	9.6556	9.99835	0.00603732	0.0456609
ENSMUSG00000025196	Cpn1	9.08147	5.03686	7.19913	5.84469	9.55919	10.2984	13.1904	3.86592	6.42314	5.83003	5.26992	0.611476	0.41492	0.357242	1.33922	5.67231e-05	0.00125735
ENSMUSG00000025198	Erlin1	13.2718	12.1555	10.4308	13.8084	16.0085	11.5594	13.6305	8.1295	9.98377	8.43543	7.50441	5.64227	8.25252	8.30155	8.19978	0.000475182	0.00656093
ENSMUSG00000025289	Prdx4	11.2546	10.362	9.69645	10.559	7.7889	5.96391	2.9275	11.8676	8.81009	11.8157	9.9688	14.8389	23.1994	17.2049	22.3318	0.00122484	0.0137716
ENSMUSG00000025330	Padi4	0.0792129	0.0266366	0.0480439	0.0444337	0.0140828	0.135579	0.0263277	0.0155035	0.0456355	0.0201676	0	0.242987	0.708415	0.229704	0.0449405	0.00553293	0.042976
ENSMUSG00000025355	Mmp19	1.28339	1.31898	0.833882	1.08091	1.01515	0.903549	0.188955	1.74257	0.941708	0.90876	1.51985	1.3298	8.82966	0.876201	2.69627	0.00260398	0.0247071
ENSMUSG00000025357	Dgka	37.2163	39.0049	37.0203	29.1164	39.7051	36.2489	35.1407	27.2749	23.185	28.0546	33.7299	11.6652	16.6622	27.128	12.5411	0.00642837	0.047797
ENSMUSG00000025364	Pa2g4	26.9757	28.8583	32.5252	26.7874	29.7815	35.7643	25.9333	31.4186	29.0628	28.7854	47.3448	54.7769	66.2104	45.4784	61.1553	3.4957e-07	2.06617e-05
ENSMUSG00000025402	Nab2	1.2648	1.18066	1.68683	1.10386	0.973916	1.4231	0.837415	1.82896	2.4624	1.298	3.22315	1.5494	6.69507	1.46628	2.64173	0.00479451	0.0386134
ENSMUSG00000025403	Shmt2	6.57982	6.96054	6.64934	5.61854	5.89119	7.42178	2.87513	6.81658	6.68179	7.13947	12.7599	11.1967	20.4563	13.296	13.1432	1.32439e-07	9.14306e-06
ENSMUSG00000025453	Nnt	1.53913	1.56778	1.79008	1.86774	0.580218	3.80774	2.90125	5.23976	4.80458	4.69356	2.89707	3.27546	2.97656	1.39908	5.03014	1.13132e-05	0.000342552
ENSMUSG00000025473	Adam8	0.310993	0.367097	0.469243	0.398419	0.315896	0.612481	0.302378	0.71288	0.955505	0.635416	0.982073	3.56488	4.91028	3.17198	1.026	8.77428e-11	1.81655e-08
ENSMUSG00000025481	Urah	7.85094	7.51595	7.78051	8.20762	6.52701	8.80094	5.06838	8.76807	7.30989	10.9516	13.1726	32.3467	10.7938	19.7316	9.82084	0.000157405	0.00276645
ENSMUSG00000025491	Ifitm1	4.80063	5.86937	5.3881	5.69472	7.24318	8.36241	3.43125	8.66379	8.86428	6.84822	15.9613	24.8212	75.1319	12.0481	20.0721	2.51587e-10	4.52305e-08
ENSMUSG00000025492	Ifitm3	56.6567	45.2944	61.9143	64.8188	48.4286	57.407	38.9934	79.7212	64.6864	67.4753	109.044	133.246	295.977	78.0724	151.537	2.65893e-08	2.50768e-06
ENSMUSG00000025498	Irf7	25.9208	28.0903	31.1431	27.1259	38.3478	37.4462	94.9815	37.5857	32.7696	47.4567	39.5193	22.4648	7.05429	5.41065	11.3469	0.000727483	0.00917139
ENSMUSG00000025511	Tspan4	6.53182	5.62813	5.26313	6.28464	5.52916	2.21235	0.67135	2.93057	3.0242	2.95357	5.12021	12.4598	24.9616	2.25924	5.79621	6.90601e-05	0.00146246
ENSMUSG00000025532	Crcp	8.68174	9.27858	10.0026	11.5051	8.69768	10.5115	9.99965	8.11755	10.073	10.4231	14.673	21.3975	19.0026	14.9368	16.7569	8.08916e-05	0.0016522
ENSMUSG00000025534	Gusb	6.06161	5.6319	5.64817	5.2206	6.03466	5.82915	4.19723	7.07342	5.8356	5.64354	7.77042	7.16427	18.9613	15.3655	12.7546	5.48327e-07	3.00652e-05
ENSMUSG00000025545	Clybl	23.3745	21.1641	22.9854	26.7188	26.23	25.1489	34.804	23.8626	30.6633	29.1726	22.3775	19.8292	9.16725	17.4978	20.0634	0.00672384	0.0494447
ENSMUSG00000025557	Slc15a1	24.8337	25.1025	22.1213	24.4823	20.4808	7.05478	0.108994	12.8581	7.82344	8.69129	3.54879	1.40952	1.54779	2.58074	0.254464	1.21532e-07	8.5613e-06
ENSMUSG00000025574	Tk1	4.03625	3.58897	3.69232	4.42561	3.71861	2.89202	1.89534	6.32757	3.78195	3.93713	5.52153	7.39106	9.08664	10.0865	11.6578	1.25382e-06	5.81711e-05
ENSMUSG00000025580	Eif4a3	28.7669	27.3702	26.2916	29.8508	30.5327	24.993	24.9705	28.7605	32.8381	28.6448	33.7314	42.6853	41.7527	45.6946	49.5797	0.000994898	0.0117529
ENSMUSG00000025613	Cct8	30.3068	29.6738	27.7483	31.1106	31.0701	25.2748	19.2928	31.5837	30.5947	28.0933	29.9325	36.3206	60.7816	45.8659	54.8253	0.00124978	0.0139377
ENSMUSG00000025746	Il6	0	0.0244017	0.0199126	0.0227072	0.0384404	0.078696	0.0210465	0.0218886	0.0348123	0.0796022	0.0173575	0.711881	1.16326	0.875896	0.277925	5.55989e-09	6.80554e-07
ENSMUSG00000025747	Tyms	3.46901	3.64639	3.95537	3.76616	3.30394	2.68597	1.51221	4.3746	2.42858	3.69127	4.12013	5.50366	7.95625	8.2086	7.99103	1.09009e-05	0.000332989
ENSMUSG00000025758	Plk4	0.776394	0.632201	0.756362	0.691243	0.677012	0.791924	0.434151	0.964896	0.714031	0.668512	0.780978	1.11612	3.99077	1.99402	4.51353	1.0615e-06	5.06091e-05
ENSMUSG00000025780	Itih5	30.1616	30.738	26.9808	27.4481	26.6658	12.8771	6.37083	23.3675	16.5934	15.1253	9.8521	8.14789	17.6487	18.6872	8.74956	5.61036e-05	0.00125212
ENSMUSG00000025786	Zdhhc3	5.43507	5.25638	5.69406	4.93467	5.47122	5.64199	5.26638	5.91578	5.94667	5.93994	6.1555	8.63178	8.96492	8.5377	9.28677	0.00103179	0.012073
ENSMUSG00000025795	Rassf3	29.4171	25.6791	27.4347	25.8003	31.6444	18.4466	20.1025	26.4615	25.6834	22.6248	15.0352	13.4457	20.3682	15.3284	22.83	0.00164101	0.0173477
ENSMUSG00000025804	Ccr1	1.14612	1.51671	1.17633	0.919813	0.80611	1.90557	1.79866	2.52771	1.5683	1.57726	2.36017	2.22453	8.80621	2.57912	4.52874	1.49019e-05	0.000425814
ENSMUSG00000025823	Pdia4	29.5094	30.3675	30.1412	29.3261	30.4523	31.068	21.3141	30.2375	26.7119	28.4999	37.758	23.7597	85.7766	52.6165	54.4996	0.000695852	0.00890268
ENSMUSG00000025857	Dnaaf5	2.10013	2.48179	1.91595	1.83642	1.58227	2.93045	2.113	1.46184	1.89664	1.63652	3.82632	1.80252	6.78663	3.48457	4.72068	0.00202007	0.0202818
ENSMUSG00000025869	Nop16	12.4106	9.33846	11.317	11.9871	10.5496	9.77633	8.26413	11.8868	12.2978	15.333	15.6286	32.7817	17.0476	16.3249	19.0587	0.000333423	0.00497368
ENSMUSG00000025872	Thoc3	6.69189	6.08895	6.03702	6.61801	7.07626	4.28123	4.09997	8.06737	7.92198	6.73869	6.73178	12.0363	12.118	11.2505	14.5049	0.000886118	0.0107777
ENSMUSG00000025877	Hk3	0.178154	0.191948	0.201622	0.177704	0.165688	0.196003	0.111774	0.254102	0.201845	0.307285	0.471242	0.194752	1.70482	0.450122	0.381285	0.000683698	0.0087732
ENSMUSG00000025880	Smad7	8.95117	8.43748	8.94438	7.98305	9.24811	8.22644	11.183	9.14251	8.17366	8.40299	8.03231	3.74404	3.83784	4.43017	3.35895	3.95973e-05	0.000954482
ENSMUSG00000025888	Casp1	40.2935	41.0785	39.6604	38.8779	44.7139	41.2707	40.2592	38.6686	39.8615	42.5705	32.2621	26.5802	17.9056	26.8074	29.0169	0.00100506	0.0118486
ENSMUSG00000025925	Terf1	2.25194	2.09562	2.37487	2.55141	2.28321	3.00547	1.56541	3.01341	2.57076	2.30547	3.54951	2.78868	6.49861	4.37569	5.3693	0.000709436	0.00902296
ENSMUSG00000025930	Msc	0.02761	0.0604315	0.186871	0.0500207	0.062473	0.165792	0.0969015	0.306075	0.747654	0.247938	0.146896	0.583531	1.15897	0.207442	0.351195	0.00121504	0.0136972
ENSMUSG00000025934	Gsta3	4.14579	3.78318	3.00534	4.21859	3.90404	4.03269	2.73373	7.17069	4.46582	5.81817	7.36832	12.373	8.19855	6.94134	8.95806	5.15661e-06	0.00018089
ENSMUSG00000025980	Hspd1	70.7006	52.0511	57.6853	56.5276	78.0309	57.5799	45.485	64.8545	62.5941	49.4634	69.1045	58.0137	152.201	105.121	144.883	0.000761775	0.00954792
ENSMUSG00000025981	Coq10b	14.4528	12.8051	11.4979	14.6897	13.1933	9.20179	5.84399	5.15443	5.59471	5.86182	6.90357	5.37541	6.88525	5.67725	4.8872	8.92466e-10	1.3394e-07
ENSMUSG00000025986	Slc39a10	1.21281	1.09959	0.859308	1.09833	1.41852	1.28336	0.414664	1.78845	1.14587	1.0319	0.842727	3.4889	5.26124	2.91897	2.99629	9.19413e-05	0.00183574
ENSMUSG00000025997	Ikzf2	0.504615	0.600394	0.446422	0.774925	1.0196	0.990688	2.29382	1.06735	1.47748	0.616823	0.916715	0.657371	0.622489	0.609498	0.530561	0.00450575	0.0369078
ENSMUSG00000026020	Nop58	3.66889	3.40619	3.46766	3.68372	3.33677	3.58626	2.43262	3.41209	3.75134	3.32632	3.19218	4.30929	7.38373	4.88842	7.1286	0.00340009	0.0301525
ENSMUSG00000026024	Als2	1.71611	1.47051	1.56269	1.5293	1.47465	0.751976	0.248593	0.76106	0.869754	0.55013	0.818113	1.05229	1.85187	1.10333	1.16299	0.00059792	0.00788953
ENSMUSG00000026029	Casp8	14.9909	16.6835	14.063	11.0831	11.1665	30.1618	23.2778	14.5559	16.9507	13.7918	29.3511	14.0164	29.1812	24.8133	29.8021	0.00226334	0.0220944
ENSMUSG00000026034	Clk1	17.9539	12.7722	16.3574	16.073	17.3656	15.0281	19.9156	26.0115	21.0858	17.1759	12.741	12.8134	8.6921	14.2958	8.19099	0.00084371	0.0103616
ENSMUSG00000026039	Sgo2a	0.52835	0.543689	0.698996	0.518617	0.510553	0.712903	0.435529	0.793219	0.571649	0.399248	0.918679	0.939359	2.48315	1.69539	2.10903	7.26628e-06	0.000238259
ENSMUSG00000026042	Col5a2	4.22399	4.27926	4.32553	3.57913	2.69906	4.71014	1.49495	5.64966	4.46076	4.28341	6.59608	2.15268	49.6242	3.4346	13.1452	0.000113617	0.00214777
ENSMUSG00000026043	Col3a1	40.2099	45.3581	40.3372	40.6703	28.0575	35.3982	11.9173	52.1241	45.7653	36.7565	61.9343	9.41435	451.481	17.867	110.573	0.00288952	0.0266543
ENSMUSG00000026049	Tex30	3.1052	2.396	2.77801	2.45039	2.97039	3.06566	1.71583	3.25968	2.89446	3.54527	4.21903	5.47517	8.33826	6.02148	9.11574	4.87241e-05	0.00113333
ENSMUSG00000026062	Slc9a2	41.7434	40.2746	39.9193	33.7907	49.8124	35.0405	44.5337	27.5811	30.5719	30.1153	17.816	16.5555	3.98001	11.7177	14.5006	1.02733e-07	7.4187e-06
ENSMUSG00000026064	Ptp4a1	1.48981	1.46931	1.33218	1.92371	2.71284	3.56966	2.36167	2.09612	2.963	4.77492	0.357491	1.53754	0.626317	1.96056	1.46192	0.00091605	0.0110232
ENSMUSG00000026069	Il1rl1	0.316897	0.281191	0.286201	0.0572038	0.185692	1.63159	1.33217	0.211939	0.543037	0.205638	2.15115	0.122899	6.41517	0.275807	1.05674	0.000335398	0.00499451
ENSMUSG00000026072	Il1r1	2.73945	3.02808	2.94729	2.37966	2.93397	2.84853	4.40819	5.39721	4.82741	4.01574	2.42634	3.08314	17.13	3.38742	6.96865	0.00627286	0.0469485
ENSMUSG00000026073	Il1r2	0.141362	0.175409	0.382519	0.161672	0.0773779	0.866196	0.183444	0.496074	0.111203	0.618957	0.324915	7.44141	3.09866	5.28544	0.624614	5.37409e-09	6.6251e-07
ENSMUSG00000026077	Npas2	1.75019	2.82907	2.69229	1.71121	1.67041	3.19804	6.12438	6.9956	4.33751	4.95427	2.63101	2.75886	1.90987	3.88072	2.32545	1.21715e-05	0.000359707
ENSMUSG00000026094	Stk17b	14.9334	13.2816	12.3291	16.7474	17.7647	13.2111	7.99682	15.0193	16.8385	13.9111	8.4201	7.61364	13.8457	5.77056	8.38871	0.00237116	0.0229265
ENSMUSG00000026110	Mgat4a	31.394	32.4993	26.7755	28.7521	29.6987	16.3755	7.55389	24.833	18.9046	19.1556	13.4329	9.66475	17.3946	21.8319	10.5628	0.000362214	0.0052844
ENSMUSG00000026134	Prim2	0.90821	0.932224	1.17126	0.901505	0.880247	1.31992	0.485929	1.20616	0.766404	0.813424	1.54916	1.87831	2.99039	1.7729	2.5204	0.000205948	0.00340547
ENSMUSG00000026149	Tm4sf20	115.7	126.378	117.828	137.747	99.741	100.997	67.2569	128.621	112.802	127.457	80.4795	75.661	54.5127	74.5183	74.7174	0.00166311	0.0175557
ENSMUSG00000026173	Plcd4	0.224075	0.140247	0.216694	0.186166	0.189022	0.161468	0.183508	0.0789866	0.200355	0.0485785	0.04432	0.0320217	0.0670965	0.0657689	0.0703002	0.00185893	0.0190405
ENSMUSG00000026177	Slc11a1	0.381111	0.559456	0.546896	0.381241	0.455218	0.498502	0.288651	0.666636	0.640596	0.7107	1.04115	1.13436	4.24503	1.19996	1.2342	1.32706e-05	0.00038952
ENSMUSG00000026180	Cxcr2	0	0	0	0.0153979	0	0.111397	0	0.0331812	0	0	0	0.872317	5.90874	1.01038	0.189378	6.93662e-08	5.41715e-06
ENSMUSG00000026185	Igfbp5	7.51314	6.96499	10.8599	7.01162	7.30483	8.55651	4.47019	8.29738	9.28292	4.605	20.0799	12.7943	181.092	5.62929	23.7422	7.92994e-08	6.05588e-06
ENSMUSG00000026192	Atic	6.77941	5.72701	6.3442	5.66741	6.7348	5.81307	4.96652	6.61652	5.88426	4.86418	6.97598	5.63345	12.3617	9.12632	13.1447	0.00203687	0.0203676
ENSMUSG00000026193	Fn1	24.7538	23.0561	24.5034	18.7014	11.9283	12.6618	6.86201	20.1285	16.029	13.5971	24.5814	9.24808	92.6413	24.3279	56.0718	0.000675795	0.0086847
ENSMUSG00000026198	Abcb6	9.77971	7.44204	7.84569	8.17167	11.4859	9.22697	20.21	10.3996	10.9271	10.8291	10.9126	6.38668	2.07269	5.2555	6.6878	0.00595558	0.0452011
ENSMUSG00000026202	Tuba4a	22.2972	22.6679	26.5725	21.7483	20.4291	30.5707	23.187	21.1184	19.4066	22.0365	42.5591	61.1728	37.0674	35.5559	31.0063	4.30902e-05	0.00102578
ENSMUSG00000026229	Psmd1	8.74014	8.15618	9.3844	8.74749	9.10925	8.88241	7.01935	8.19343	7.33004	7.79177	9.47804	13.613	15.7755	11.6399	13.9481	0.000425532	0.00602482
ENSMUSG00000026234	Ncl	21.1709	19.3771	20.7868	19.2504	18.5086	18.233	9.89751	21.9984	24.1611	17.8435	22.6812	35.818	50.6333	30.3834	48.3394	6.34715e-05	0.00137967
ENSMUSG00000026238	Ptma	414.036	381.779	433.271	415.072	379.085	369.271	177.47	475.133	399.341	392.95	471.826	610.289	1056.47	629.855	962.659	0.00036424	0.00530947
ENSMUSG00000026245	Farsb	11.9594	10.5149	13.312	12.5213	12.8243	13.5252	10.1066	12.8095	13.5731	11.0086	13.8186	16.2647	22.5017	21.7194	25.3934	0.000356031	0.00521183
ENSMUSG00000026278	Bok	9.5899	9.63005	8.99252	9.32424	8.22931	7.00429	4.26122	20.0589	17.8241	18.9582	11.3247	28.144	23.9432	17.3833	22.172	0.00254545	0.0242987
ENSMUSG00000026339	Ccdc93	8.27849	7.74973	7.26461	6.02657	6.05014	4.91343	4.17669	4.74991	4.41408	4.07684	3.9926	3.44938	5.27364	7.92394	4.20519	0.00514637	0.0407998
ENSMUSG00000026342	Slc35f5	37.8709	36.8559	33.2113	39.982	50.3626	40.661	49.5007	44.3129	62.1085	48.5232	25.7097	24.5237	23.1496	32.5614	31.0191	7.21172e-05	0.00151236
ENSMUSG00000026355	Mcm6	8.25002	6.91273	8.34581	6.58016	9.31977	7.96235	3.33379	10.8822	6.54707	6.83286	10.5814	10.2871	25.6574	14.3602	21.9611	1.21597e-05	0.000359707
ENSMUSG00000026365	Cfh	0.671161	0.615649	0.641748	0.963282	0.627464	0.294992	0.0849688	0.9647	1.10476	0.679336	1.29291	0.799059	15.5956	0.424078	2.50637	2.06314e-05	0.000552057
ENSMUSG00000026374	Tsn	4.27687	3.54308	3.64008	3.59154	3.65866	2.47908	2.28413	4.31523	3.79402	3.69004	3.48961	4.00585	7.2602	5.62974	6.98098	0.00674352	0.0495099
ENSMUSG00000026380	Tfcp2l1	62.7875	45.0581	36.8028	27.5153	36.2359	20.4964	15.9269	29.7072	22.5169	25.826	18.0194	18.2513	20.329	45.0249	19.333	0.00310101	0.0282429
ENSMUSG00000026390	Marco	0.052195	1.86585	0	0	0.022149	0	0.053662	0	0	0	0.141827	0.062672	3.04563	0.099729	0.14955	0.0047355	0.038299
ENSMUSG00000026413	Pkp1	5.95133	6.02961	5.52943	5.98439	5.858	5.12474	4.30396	6.26808	5.07484	4.19109	6.88903	5.65949	14.0413	11.1951	11.1729	7.49776e-05	0.00155908
ENSMUSG00000026447	Pik3c2b	5.98434	6.10035	5.42924	4.70846	6.77396	4.78117	3.53205	4.47045	4.01001	3.6488	3.43866	1.59065	2.57268	3.69241	2.38575	5.57559e-06	0.000190553
ENSMUSG00000026452	Syt2	0.626627	0.365065	0.506344	0.524844	0.704019	0.257368	0.392906	0.30631	0.507685	0.269921	0.303096	0.0606826	0.159355	0.148616	0.101271	0.000265953	0.00418732
ENSMUSG00000026478	Lamc1	6.61702	6.65693	6.92135	5.45641	4.71863	6.93681	3.55348	5.86286	6.10385	5.01057	10.8	4.75519	33.0851	3.60746	15.3181	0.00119354	0.0135027
ENSMUSG00000026480	Ncf2	2.29993	2.45123	2.36043	2.97748	2.57018	2.41488	1.00283	2.48647	3.05576	3.12543	3.34245	3.1543	4.7785	5.56137	4.16986	0.00348857	0.0307818
ENSMUSG00000026494	Kif26b	0.0661208	0.0844896	0.0767001	0.0880372	0.0715058	0.11255	0.0688835	0.0711662	0.0974873	0.051656	0.12036	0.0408447	2.19489	0.0195252	0.239403	0.000124592	0.00229246
ENSMUSG00000026531	Mptx1	2960.29	3859.75	1357.49	2654.8	902.921	186.661	0.287228	1329.85	611.723	3287.35	71.6341	720.581	274.014	138.649	22.7106	0.00556262	0.0430904
ENSMUSG00000026558	Uck2	6.91547	6.6121	6.73717	6.18222	7.3671	6.61745	2.80443	6.83666	8.99271	6.48754	8.53571	11.2448	19.8334	13.2907	20.1439	2.25666e-06	9.38926e-05
ENSMUSG00000026566	Mpzl1	9.63862	9.55935	8.51989	9.9342	9.9756	9.89584	4.13067	18.4349	15.3156	14.7296	13.8382	13.67	24.5961	22.4475	25.6627	0.000982913	0.0116752
ENSMUSG00000026580	Selp	0.143015	0.172721	0.206321	0.21729	0.173765	0.556814	0.0588527	0.159479	0.330603	0.0642672	0.37918	1.91267	12.4671	1.5058	1.50448	1.48104e-11	3.93251e-09
ENSMUSG00000026605	Cenpf	0.934439	0.925266	0.943418	0.98504	0.739563	0.743363	0.548223	1.01377	0.627751	0.511376	0.798945	1.45505	2.9875	1.96661	2.81103	9.01629e-07	4.43629e-05
ENSMUSG00000026614	Slc30a10	1.77204	2.99517	1.60973	2.28184	10.2451	4.5394	9.12876	0.67967	3.92529	1.92281	0.969797	0.65667	0.0305161	0.165194	0.960728	0.000106191	0.00203639
ENSMUSG00000026615	Eprs	3.82773	3.5784	3.59524	3.1921	3.4314	2.75144	1.86499	3.62903	3.09647	2.88831	3.12744	2.94852	6.63718	5.42057	5.95083	0.00671384	0.0493922
ENSMUSG00000026622	Nek2	3.76985	2.55444	3.21268	2.7679	2.51796	2.51268	2.28769	3.67995	1.97031	2.06629	3.07418	6.84401	9.53832	7.85994	14.3991	3.17722e-09	4.09221e-07
ENSMUSG00000026623	Lpgat1	4.85947	4.09739	3.83382	4.66438	5.68553	6.17996	4.77179	5.40773	6.34484	5.37998	5.45041	7.21633	13.1584	8.24716	11.5427	5.01482e-05	0.00116176
ENSMUSG00000026628	Atf3	9.20165	9.5139	14.9089	12.974	8.46781	14.3705	6.32162	12.2666	14.7811	10.43	8.1587	4.90852	4.91843	1.34875	4.32514	0.000257004	0.00407687
ENSMUSG00000026646	Suv39h2	0.57234	0.569682	0.385443	0.556737	0.476801	0.520385	0.349619	0.370414	0.459506	0.325567	0.749985	0.758437	2.02739	1.20855	1.89087	2.51189e-05	0.000649965
ENSMUSG00000026656	Fcgr2b	0.91014	1.09445	1.2641	1.09941	0.687951	1.56251	0.66503	1.77889	2.45167	1.65417	3.19414	0.783879	7.75851	1.31386	5.51494	0.000192768	0.00326189
ENSMUSG00000026669	Mcm10	0.883961	0.768731	0.995221	0.87003	0.965112	1.13807	0.766771	1.47973	0.885691	0.915397	1.64811	1.61598	2.94709	2.41044	3.68006	8.0935e-07	4.09342e-05
ENSMUSG00000026683	Nuf2	1.00057	0.862723	0.885999	0.89372	0.52957	0.781766	0.620092	1.3275	0.652474	0.691779	1.14107	1.93234	3.70835	2.3404	3.84342	4.34476e-07	2.49124e-05
ENSMUSG00000026687	Aldh9a1	15.1159	13.4853	15.4291	13.7943	17.8462	16.0798	14.6155	13.8239	16.1557	12.3321	16.3771	21.018	21.0588	21.9768	27.5086	0.00597056	0.0452949
ENSMUSG00000026701	Prdx6	458.728	502.67	409.232	520.155	429.005	223.65	238.43	378.745	213.329	300.346	263.651	247.545	183.765	335.985	69.6709	0.00264597	0.0250229
ENSMUSG00000026749	Nek6	4.6368	4.31789	4.23642	4.0444	4.56567	5.04042	5.09887	4.03253	4.49673	4.5501	4.92216	5.02011	8.15661	7.4804	7.45037	0.00489554	0.0392498
ENSMUSG00000026786	Apbb1ip	0.530817	0.736758	0.649281	0.359556	0.413001	0.820614	0.564613	0.737906	0.778369	0.661421	1.16399	0.809488	3.10052	0.798227	1.7872	0.000341682	0.00506072
ENSMUSG00000026788	Zbtb43	7.23278	6.63723	4.92437	5.21846	7.4039	4.52154	5.48018	5.47405	5.91891	4.46076	3.33248	2.88337	3.92037	4.69833	3.97855	0.00161929	0.0171983
ENSMUSG00000026796	Fam129b	20.1598	19.9932	18.2936	18.5839	23.1326	17.8689	13.8139	21.9527	24.035	23.2289	28.0735	29.0473	46.1789	33.8247	33.8584	0.000119875	0.00223425
ENSMUSG00000026814	Eng	4.9661	4.9696	6.68251	4.07859	4.25053	6.89937	3.33666	5.49619	4.91203	4.74458	14.7396	7.48739	31.8812	6.44349	10.1344	8.82426e-07	4.38899e-05
ENSMUSG00000026822	Lcn2	0.571383	0.447981	0.763193	1.00084	0.43492	0.410435	0.163325	0.458907	0.498189	0.237313	1.12204	131.188	11.1082	16.0355	0.919143	2.8441e-17	5.45403e-14
ENSMUSG00000026837	Col5a1	6.93275	6.9522	6.50812	4.47195	3.86354	6.40207	1.88002	7.59054	5.46736	5.18572	12.494	2.07939	66.9795	4.82731	16.8735	0.000204399	0.0033953
ENSMUSG00000026864	Hspa5	61.5248	59.7765	59.5661	62.3473	58.7363	59.949	30.5351	54.5478	63.3468	59.2793	71.4823	84.9454	154.88	118.62	141.636	1.83431e-05	0.000503312
ENSMUSG00000026870	Cutal	38.4149	31.4863	33.9356	31.513	36.1253	25.437	30.2064	30.7337	31.67	37.0994	24.0394	11.3169	12.1971	34.0246	17.6011	0.00341687	0.030273
ENSMUSG00000026888	Grb14	1.36662	1.175	1.6466	1.58695	0.674983	0.409342	1.0632	1.08068	0.898293	0.882537	0.603394	0.554163	0.518528	0.250338	0.786768	0.00545532	0.0425825
ENSMUSG00000026890	Lhx6	0.0923496	0.0871416	0.100309	0.0848227	0.0976516	0.109217	0	0.0919093	0.131986	0.090009	0.343755	0.176549	1.13193	0.144429	0.356729	0.000258603	0.0040947
ENSMUSG00000026896	Ifih1	7.97195	8.40786	7.34808	6.7624	8.12178	6.44666	7.59568	7.1958	5.84304	5.80342	4.06642	2.7099	4.2284	4.77846	4.76352	8.90343e-06	0.000280008
ENSMUSG00000026914	Psmd14	14.872	14.9604	12.3046	15.2463	14.2298	15.5364	10.4947	14.2673	13.193	13.9641	16.4614	24.6144	28.2501	23.0161	29.3143	1.79977e-05	0.000496219
ENSMUSG00000026950	Neb	0.159984	0.149105	0.155258	0.355924	0.136951	0.132892	0.020372	0.0370289	0.0585945	0.0476808	0.0402374	0.0236307	0.070792	0.150439	0.0752228	0.0018946	0.0193256
ENSMUSG00000026955	Sapcd2	1.52089	1.08757	1.18268	1.63675	0.956581	0.795747	0.52204	1.23676	1.02079	1.16743	1.46128	3.73808	3.1074	3.52403	4.41132	2.61781e-06	0.000105317
ENSMUSG00000026974	Zmynd19	3.61929	3.10332	3.69454	3.52742	3.22858	2.99477	1.83855	4.17221	4.26467	4.06607	3.63793	5.87575	8.33944	5.8518	9.01191	0.000503324	0.00687796
ENSMUSG00000026994	Galnt3	10.0953	9.1018	8.71701	8.23511	10.06	18.7944	7.28761	11.0323	12.0937	10.0301	15.0032	16.2889	21.2357	24.6299	29.8461	1.21971e-06	5.68052e-05
ENSMUSG00000027006	Dnajc10	18.267	15.1042	15.8213	13.8504	14.8498	15.5733	6.3533	21.952	18.7317	17.9667	18.1577	13.9869	34.0325	39.0512	55.4958	0.000967691	0.0115341
ENSMUSG00000027007	Itprid2	28.4459	23.6323	24.4435	23.763	27.9225	25.2086	26.4577	20.1689	28.5713	19.1555	13.7729	15.4498	15.9377	12.0622	18.1209	0.000140148	0.00250395
ENSMUSG00000027018	Hat1	6.52501	6.40713	5.76465	6.37044	6.08187	4.35443	2.40743	6.41712	5.25044	5.27817	5.11784	9.20753	14.4812	9.23284	11.9905	0.000537637	0.00728575
ENSMUSG00000027030	Stk39	6.00687	5.74711	5.47377	5.4649	5.417	5.68197	3.20259	5.96394	4.92876	4.90013	6.70094	9.46845	10.3328	12.051	10.7938	3.26817e-06	0.000127063
ENSMUSG00000027067	Ssrp1	20.598	20.8277	19.8038	20.0838	20.6001	18.4055	14.2963	22.56	23.0993	20.65	26.0197	26.5067	43.7173	30.442	38.7748	0.000244327	0.00389726
ENSMUSG00000027075	Slc43a1	0.635416	0.745398	0.547629	0.674818	0.658707	1.03668	0.547867	1.04859	0.950172	0.922783	1.34846	0.936763	1.96963	2.3284	1.84083	0.000329243	0.00492836
ENSMUSG00000027115	Kif18a	0.252335	0.236099	0.329505	0.260193	0.140754	0.262383	0.0795256	0.403992	0.271054	0.183975	0.310533	0.369258	1.25023	0.533795	1.31556	0.000354579	0.00519497
ENSMUSG00000027130	Slc12a6	8.78439	9.41837	8.56708	7.26713	9.1608	6.38268	7.72164	8.18377	6.00793	5.45114	3.83449	3.11478	4.91256	4.90406	3.26943	1.12584e-07	8.06259e-06
ENSMUSG00000027134	Lpcat4	7.55278	7.99835	6.88711	6.31898	7.19762	30.0485	16.9024	7.41592	8.90916	8.15305	39.4257	22.2974	19.6308	14.7454	9.06409	0.000196529	0.00330328
ENSMUSG00000027160	Ccdc34	2.7835	2.73351	3.13714	2.86546	2.15279	2.69509	1.99886	3.59498	2.39403	2.62359	3.85123	5.17259	6.18083	4.62224	5.1776	2.46565e-05	0.000640884
ENSMUSG00000027171	Prrg4	0.128614	0.168141	0.180882	0.141948	0.235177	0.358544	0.253236	0.16303	0.107493	0.0172728	0.0930153	0.184695	1.93068	0.278505	0.758398	0.00630636	0.0470768
ENSMUSG00000027195	Hsd17b12	32.4485	31.0283	34.013	29.787	33.8621	31.2643	20.2506	34.7154	25.8809	28.4104	33.124	37.3794	50.741	55.2772	53.7725	0.00202294	0.0202988
ENSMUSG00000027201	Myef2	2.1385	1.6115	2.00594	2.0156	1.64208	3.33857	2.10871	2.36976	2.40295	1.90906	2.80643	2.6472	5.98905	4.24487	4.52914	0.000182708	0.00312833
ENSMUSG00000027203	Dut	9.06664	8.34826	7.47856	8.74223	8.29697	5.09379	2.94943	10.5597	9.02772	8.74491	8.17307	11.059	17.8082	16.3963	19.5999	0.00161676	0.0171835
ENSMUSG00000027204	Fbn1	1.7202	1.66528	1.84298	1.75658	1.07683	1.35937	0.688453	2.25375	1.88029	1.40499	2.01698	0.785353	13.9622	0.876579	5.36436	0.00209934	0.0208352
ENSMUSG00000027230	Creb3l1	56.1286	63.5034	65.3267	49.9611	62.5741	121.208	28.3474	71.7091	67.2104	56.0821	125.114	48.9277	109.302	135.646	158.428	0.00650386	0.048176
ENSMUSG00000027236	Eif3j1	8.45157	6.96686	7.87271	7.95388	6.12385	7.08325	4.92765	7.07571	8.64116	7.74443	7.91515	8.83483	15.2431	10.2786	13.4383	0.00583033	0.0444885
ENSMUSG00000027239	Mdk	1.59236	1.29912	1.75681	1.49375	1.2354	3.06759	1.01386	3.91293	3.56776	3.34504	5.36358	2.22116	10.1229	1.57309	3.59781	0.00429363	0.0356955
ENSMUSG00000027242	Wdr76	1.26304	0.568264	1.36885	0.568514	0.719618	1.47856	0.616708	1.89272	0.708526	1.2469	1.58337	1.23926	2.86276	2.48614	2.63446	0.00354384	0.0311263
ENSMUSG00000027248	Pdia3	143.614	148.926	155.626	139.283	146.217	181.285	85.9144	155.237	128.25	143.112	221.017	174.668	302.539	252.708	286.969	0.000994132	0.0117519
ENSMUSG00000027293	Ehd4	14.0273	14.5939	14.941	12.5676	11.311	12.4068	8.27545	15.1094	13.9857	12.2302	15.0461	11.4511	29.4348	18.6022	33.45	0.00363708	0.0316712
ENSMUSG00000027297	Ltk	0.610953	0.581206	0.772852	0.523344	0.354599	0.28261	0.246757	0.550553	0.648166	0.793547	0.30856	0.183002	0.204149	0.155306	0.190544	0.0040359	0.0340781
ENSMUSG00000027306	Nusap1	3.85262	2.9085	4.1592	3.83649	2.64792	4.47526	2.3763	5.36204	3.30053	2.94226	4.56812	8.20964	14.5949	8.37357	13.8995	2.49411e-08	2.37822e-06
ENSMUSG00000027315	Spint1	127.376	119.719	115.687	121.043	136.706	97.8877	101.893	67.9419	87.9643	73.9957	90.0517	100.379	47.3213	78.989	48.3273	0.00595546	0.0452011
ENSMUSG00000027318	Adam33	5.6693	5.86846	6.51344	4.6742	2.31172	0.723085	1.8171	3.80891	3.45421	2.36282	3.02369	0.915955	0.782147	0.323994	0.490106	6.54709e-05	0.0014034
ENSMUSG00000027322	Siglec1	0.0732739	0.187534	0.147711	0.109589	0.108927	0.0795456	0.0400772	0.0672124	0.0815109	0.0478466	0.159813	0.0587733	1.9738	0.172325	0.174465	5.13606e-05	0.00118034
ENSMUSG00000027323	Rad51	1.20849	1.10061	1.1955	1.18202	1.00498	0.955039	0.53364	1.88682	0.883649	1.11699	1.12646	1.8979	3.98736	2.81673	4.79563	4.10489e-05	0.000983976
ENSMUSG00000027326	Knl1	0.637596	0.420285	0.406962	0.466633	0.263775	0.45803	0.214483	0.617944	0.328679	0.324712	0.430875	0.470024	2.81732	1.549	3.19397	3.85178e-06	0.000145466
ENSMUSG00000027330	Cdc25b	4.77948	4.43126	5.08137	4.80031	4.11365	4.1839	2.95454	4.63578	4.3175	3.23583	6.49872	8.64674	9.88036	7.53745	8.77334	1.3882e-06	6.22312e-05
ENSMUSG00000027331	Knstrn	4.76043	3.71887	3.95777	4.73834	3.02695	3.34271	2.62148	3.87063	2.64552	2.85211	4.88921	8.30133	9.14285	8.43613	10.2004	1.95613e-09	2.67943e-07
ENSMUSG00000027340	Slc23a2	7.81799	7.80775	6.1894	5.55455	9.07289	8.07921	14.3037	7.74848	7.06068	6.92332	6.10985	4.18103	5.59666	5.82457	5.6365	0.00578203	0.0442341
ENSMUSG00000027342	Pcna	31.2486	27.9508	32.5196	33.9426	31.4832	34.05	22.7123	40.8925	29.4918	33.0827	37.112	46.1104	70.6167	49.725	79.9321	8.1065e-05	0.00165309
ENSMUSG00000027349	Fam98b	5.89827	5.74692	6.27927	6.05654	5.69476	7.88811	4.7431	6.58893	6.12456	5.08131	7.66995	6.03346	12.979	8.6264	12.4366	0.00572542	0.043911
ENSMUSG00000027353	Mcm8	0.56864	0.55247	0.676206	0.491368	0.714957	0.426292	0.18493	1.00278	0.607751	0.610088	0.525571	0.84945	2.29032	1.28692	2.03616	0.00665863	0.0491117
ENSMUSG00000027356	Fermt1	8.51392	8.62709	7.70716	5.40723	6.99581	10.0983	11.4583	12.7098	12.8852	11.1018	10.655	7.62876	16.5175	18.2458	20.7402	0.000221219	0.00359513
ENSMUSG00000027358	Bmp2	15.6274	15.7468	15.6259	16.2983	16.7956	10.4391	11.977	13.4163	11.1835	8.55861	6.62936	3.88574	6.0574	4.82524	4.3747	1.36739e-14	9.43995e-12
ENSMUSG00000027360	Hdc	0.0857778	0.0465633	0.0720288	0.0569108	0.0523252	0.25346	0	0.0701469	0.0789556	0.0953955	0.0772752	2.09441	2.3093	2.00314	0.110651	3.10916e-08	2.79485e-06
ENSMUSG00000027366	Sppl2a	25.2384	23.1051	22.5996	21.1788	28.2783	58.8498	57.0213	28.315	35.4632	25.6992	29.1025	18.6673	22.6075	31.59	36.895	0.0064333	0.047797
ENSMUSG00000027375	Mal	10.9379	9.57166	20.8861	14.4441	22.6217	24.3199	97.9725	4.18982	4.99939	6.27003	8.02887	5.81732	1.72539	0.335095	6.23845	0.00119874	0.0135488
ENSMUSG00000027379	Bub1	1.2545	1.09187	1.16188	1.0118	0.902242	1.53778	0.566211	1.39551	0.821357	0.8809	1.50412	2.10209	6.37573	3.66585	4.87778	2.31847e-07	1.47112e-05
ENSMUSG00000027397	Slc20a1	87.2088	78.5359	73.8814	63.3205	103.379	23.5276	48.2992	50.2809	20.8439	31.7139	11.6854	14.3493	11.7546	22.376	5.77308	7.82284e-15	6.75072e-12
ENSMUSG00000027398	Il1b	0.14935	0.0562964	0.257451	0.659334	0.15873	2.50142	0.591729	0.607289	1.41273	0.692168	1.53115	12.6689	17.4659	21.0492	2.65886	9.42508e-15	6.77781e-12
ENSMUSG00000027399	Il1a	0.123863	0.122363	0.15215	0.143718	0.202516	0.757714	0.180765	0.206859	0.167771	0	0.232753	1.39219	0.611052	1.99127	0.274613	0.00236288	0.0228721
ENSMUSG00000027401	Tgm3	223.782	258.205	226.419	206.393	219.957	114.034	0.094568	218.562	89.8819	212.926	32.3324	14.2083	37.7887	78.7341	1.65788	0.00546499	0.0425825
ENSMUSG00000027405	Nop56	9.17157	8.60058	7.91022	8.80527	8.20876	6.5195	4.9066	9.87581	10.7132	9.13596	11.9738	16.6084	17.9077	14.7927	16.6527	8.94803e-06	0.000280789
ENSMUSG00000027408	Cpxm1	0.343945	0.944557	0.384863	0.711757	0.301699	1.06304	0.0914282	0.947942	0.87568	1.123	2.05572	0.762671	16.5147	0.780108	2.26225	1.35562e-05	0.000395212
ENSMUSG00000027429	Sec23b	6.30725	6.68692	7.01967	6.31834	6.7519	7.64975	6.30157	6.34123	5.74957	5.67602	8.26924	6.87043	12.4238	11.5449	12.6748	0.000778639	0.00969591
ENSMUSG00000027435	Cd93	1.24118	1.11132	1.31136	1.43743	1.31476	1.94585	0.649812	1.96372	2.01995	1.63263	2.83504	1.7294	10.4253	2.44755	3.59517	1.73012e-05	0.000481829
ENSMUSG00000027454	Gins1	2.07967	1.39956	2.26986	1.73136	1.73441	2.08084	0.702784	2.51282	1.14354	2.25735	2.85666	2.54727	6.11599	4.37814	6.65621	0.00101669	0.0119382
ENSMUSG00000027459	Fam110a	4.90505	4.33057	4.94321	4.30839	4.0755	5.11253	4.4414	6.20891	5.24544	4.73713	9.36402	7.38724	8.51849	8.85993	8.63213	0.000285092	0.00441688
ENSMUSG00000027460	Angpt4	0.038858	0.114089	0.053083	0.023319	0	0.100871	0.032239	0.261576	0.037683	0.090743	0.808089	0.150281	6.33022	0.364296	0.799662	1.4131e-09	2.01559e-07
ENSMUSG00000027469	Tpx2	3.41221	3.16371	3.51164	3.3184	2.2005	3.98194	2.41334	4.09593	2.13946	2.55554	4.56708	7.24194	14.2614	9.53177	12.2241	8.36273e-11	1.76015e-08
ENSMUSG00000027470	Mylk2	0.610861	0.307985	0.309952	1.45348	0.354376	0.353965	0.017503	0.052214	0.091277	0.099523	0.096242	0.05166	0.093526	0.306246	0.030109	0.000396897	0.00569414
ENSMUSG00000027490	E2f1	1.31806	1.61913	1.58854	1.14973	1.7267	1.36584	0.817874	2.22631	1.16994	1.52276	2.38985	1.83134	6.11895	3.11044	4.65835	0.000223035	0.00362035
ENSMUSG00000027496	Aurka	4.2496	3.26944	3.80862	4.20017	2.82061	4.65652	2.2452	3.96234	2.52185	3.25924	6.7692	9.82271	14.5997	10.5444	13.1675	4.02328e-11	9.25838e-09
ENSMUSG00000027508	Pag1	3.26667	3.59436	2.52833	2.79398	2.81164	2.05038	1.00698	1.50865	1.53549	1.24736	1.0383	1.24074	3.57137	2.60248	1.25297	0.00342638	0.0303396
ENSMUSG00000027524	Edn3	3.9638	2.15881	3.52231	1.52103	1.14256	1.82812	2.88067	1.6306	1.44401	1.5689	1.49375	0.436169	0.677504	0.516963	1.60699	0.00599683	0.0454542
ENSMUSG00000027525	Phactr3	0.329268	0.214717	0.211946	0.12961	0.0703543	0.0440314	0.0570593	0.155685	0.125764	0.144749	0.0263742	0.0852144	0.0602701	0.016512	0.0112206	0.00207403	0.0206078
ENSMUSG00000027540	Ptpn1	6.25313	5.90024	6.17897	5.89698	6.40626	5.15381	3.82381	6.10867	6.47827	5.76967	6.17998	6.94841	14.6972	7.82886	9.73062	0.00444247	0.0365484
ENSMUSG00000027562	Car2	439.073	378.88	389.183	391.719	430.444	206.591	383.058	343.432	250.654	328.876	187.085	177.884	179.248	252.03	168.978	5.9615e-05	0.00131069
ENSMUSG00000027581	Stmn3	7.63573	5.02948	7.98009	6.25388	2.16044	2.00976	1.26033	7.07264	4.71089	7.02062	1.60149	3.08112	2.38491	0.660161	1.12986	0.00395099	0.0335435
ENSMUSG00000027611	Procr	2.70343	2.93479	3.95504	2.91424	2.5886	3.09716	1.6136	4.04782	3.75699	3.34919	5.96451	6.90065	10.6778	1.49791	8.12155	0.00546189	0.0425825
ENSMUSG00000027637	Rab5if	21.7736	17.5309	18.8158	21.0509	21.5336	17.7448	12.6382	21.9502	21.5826	21.1446	22.1712	29.0973	26.5011	36.5854	31.3837	0.00440029	0.0362851
ENSMUSG00000027642	Rpn2	43.7477	40.4315	44.0013	42.2646	45.085	45.6099	33.1439	47.015	45.43	46.612	64.2978	48.3931	69.779	80.1539	85.1907	0.00106647	0.0123531
ENSMUSG00000027656	Ccn5	0.0958074	0.0701038	0.365174	0.158434	0.1011	0.0387892	0	0.142132	0.160014	0.0989426	0.301261	2.44316	6.465	0.320574	0.94756	5.82272e-09	7.02757e-07
ENSMUSG00000027671	Actl6a	8.14819	6.92703	7.27521	7.0016	6.9748	6.24648	4.4564	7.36795	6.22288	6.86774	7.15033	8.28783	13.0417	11.0699	13.6514	0.00157832	0.016867
ENSMUSG00000027699	Ect2	2.49625	1.8068	2.16647	2.36498	2.03649	2.83281	1.12631	2.78413	1.76059	2.01814	2.54189	4.21271	11.182	6.66294	10.0915	1.09765e-08	1.19147e-06
ENSMUSG00000027712	Anxa5	28.5766	24.7955	26.4921	25.8964	23.1325	27.0319	10.3721	34.7209	32.7263	26.907	41.9158	27.1727	81.2887	40.115	56.7053	0.000774442	0.00966457
ENSMUSG00000027715	Ccna2	9.5045	7.00881	9.46909	7.93001	4.96277	11.6302	6.14621	10.2401	5.88942	6.27963	14.3798	18.3973	32.8295	26.2891	34.2514	1.73635e-12	7.30917e-10
ENSMUSG00000027737	Slc7a11	0.0575993	0.150183	0.0726293	0.0960527	0.0426926	0.342676	0.0720155	0.17538	0.134591	0.128583	0.21804	0.605784	0.911376	0.7857	0.813857	2.92646e-09	3.82635e-07
ENSMUSG00000027808	Serp1	38.4632	34.3002	32.5872	34.7509	37.2228	34.6392	19.6568	38.8481	37.887	36.7774	38.1702	31.4426	70.3568	75.1696	111.792	0.000917798	0.0110232
ENSMUSG00000027828	Ssr3	42.8601	38.803	41.5283	42.347	39.9216	58.7334	35.4913	45.7515	43.4413	42.6429	55.8391	56.3901	92.216	76.4643	99.077	0.000116154	0.00218377
ENSMUSG00000027832	Ptx3	0.0401694	0.019662	0	0.083246	0.0131289	0.103016	0	0.162371	0.0434323	0.146801	0.0423578	1.35241	1.27064	0.563201	0.221124	5.35816e-06	0.000185324
ENSMUSG00000027848	Olfml3	2.90386	2.16781	2.83524	1.43216	1.08599	1.77223	0.698825	2.48404	2.0671	2.26686	3.4064	1.84451	23.7541	1.14044	3.98162	0.00061915	0.00811064
ENSMUSG00000027849	Syt6	0.575549	0.741709	0.816358	0.364641	0.267482	0.325356	0.2874	0.403177	0.443781	0.34946	0.134144	0.294175	0.22658	0.148654	0.109715	0.00159838	0.0170392
ENSMUSG00000027883	Gpsm2	10.6282	10.8967	10.9806	8.89566	10.0829	8.10445	9.04025	10.8344	8.83319	9.71793	10.6127	15.2118	15.0553	13.7651	20.3377	0.00173316	0.0180632
ENSMUSG00000027887	Sypl2	0.199224	0.112895	0.26139	0.30522	0.118976	0.0763644	0.0639814	0.0235588	0.0958508	0.127466	0.0253502	0.0407879	0.0342244	0.0535662	0.0360606	0.000237406	0.00379739
ENSMUSG00000027907	S100a11	189.057	172.827	208.07	215.642	178.622	638.293	249.843	238.207	222.166	186.563	668.848	1219.62	650.413	511.746	446.828	3.23218e-08	2.89037e-06
ENSMUSG00000027952	Pmvk	14.8309	15.4472	14.6288	14.6422	15.5268	11.534	8.67165	14.5638	12.2084	13.328	22.1654	18.4655	18.3985	19.4355	20.0537	0.00268884	0.025276
ENSMUSG00000027962	Vcam1	0.833249	0.851104	0.792201	0.625496	0.514307	0.535434	0.306926	0.733013	0.679937	0.7457	0.700108	0.901463	6.49804	0.586473	2.10321	0.000240838	0.00384873
ENSMUSG00000027994	Mcub	2.03309	2.48876	2.1168	1.52216	1.27338	2.74523	1.40369	2.97006	2.95387	2.46997	4.1985	8.26641	6.10555	10.7946	9.09303	3.25979e-08	2.90004e-06
ENSMUSG00000027995	Tlr2	3.5471	3.92423	6.09579	5.39403	6.58614	8.90526	10.6939	6.2243	11.2738	8.2491	5.61695	6.44981	6.50875	8.51422	9.68804	0.00334121	0.0297554
ENSMUSG00000028003	Lrat	0.958702	0.54249	0.965561	1.24666	1.82308	1.3345	1.27046	1.04093	1.06268	0.937326	0.431838	0.392475	0.561081	0.115571	0.549866	0.000840753	0.0103425
ENSMUSG00000028010	Gar1	9.15806	8.71802	7.53342	8.78258	8.4521	4.98917	2.11998	10.5299	10.6018	9.56725	11.5662	13.901	16.9148	15.4378	17.8672	0.00369794	0.0320074
ENSMUSG00000028018	Gstcd	0.899818	0.812328	0.799722	0.929574	0.807611	0.744884	0.440851	1.19306	0.899981	0.857223	0.881238	1.30812	3.0377	1.52778	2.9686	0.00106293	0.0123286
ENSMUSG00000028044	Cks1b	6.79764	6.43286	6.18372	6.97528	4.73922	8.5833	5.4389	8.27263	6.35766	5.91803	11.1032	18.9525	27.7346	17.2323	24.4468	4.65723e-10	7.92878e-08
ENSMUSG00000028066	Pmf1	5.07459	4.93761	6.06787	4.97256	4.94551	5.64727	3.90057	6.01782	5.77276	5.58503	9.01108	16.6643	8.26509	9.47881	9.91003	1.02619e-06	4.91974e-05
ENSMUSG00000028068	Iqgap3	1.03263	0.893618	0.899144	0.669738	0.415058	0.99546	0.747234	1.2483	0.779553	0.757492	1.56096	1.37426	3.10674	2.86652	3.55158	2.29611e-08	2.25162e-06
ENSMUSG00000028069	Gpatch4	4.27197	3.96623	4.05603	4.25572	3.48788	4.09409	3.75733	4.32041	5.20976	3.77013	5.84051	10.6264	8.75545	7.29847	7.69571	6.39937e-05	0.0013848
ENSMUSG00000028073	Pear1	2.07197	2.1568	2.03066	2.29854	1.71966	3.16593	1.00293	2.66533	2.94618	2.00499	4.94693	4.47591	6.53552	2.79831	2.53806	0.00104683	0.0121867
ENSMUSG00000028088	Fmo5	4.70769	4.4639	6.30123	9.7778	22.1961	14.8439	23.6645	6.02813	12.342	9.58874	9.10437	4.68896	1.27916	1.2901	3.14043	0.00150972	0.0162378
ENSMUSG00000028121	Bcar3	12.1957	14.2292	11.9111	11.601	12.3525	9.58213	10.2085	8.61328	7.81099	7.67945	8.52244	9.1419	9.40324	8.00476	6.3099	0.00266223	0.0251205
ENSMUSG00000028141	Oaz3	0.180584	0.225867	0.183134	0.250848	0.229797	0.0623972	0.0173495	0.131242	0.14134	0.211415	0.0765853	0.0714578	0.011557	0.0329711	0.0086012	0.00292424	0.0268884
ENSMUSG00000028156	Eif4e	7.95905	6.92028	7.56436	6.98537	7.23929	10.7375	8.46549	7.61485	7.54918	6.74101	9.66856	10.4891	17.2846	11.5483	15.1558	0.000197632	0.0033148
ENSMUSG00000028175	Depdc1a	0.943255	0.825359	1.06801	0.731801	0.50091	1.7751	0.621012	1.18294	0.823542	0.82854	1.17551	1.99914	5.79576	2.93391	5.39194	1.01982e-06	4.91648e-05
ENSMUSG00000028194	Ddah1	7.58114	5.73403	7.45204	5.00385	7.66862	23.4061	12.913	8.39035	9.22144	8.34573	17.4554	12.8013	14.0863	19.9595	19.6641	8.20353e-06	0.000263568
ENSMUSG00000028195	Ccn1	5.99048	13.3051	8.84956	10.413	9.3628	6.93776	5.30872	8.10113	4.88333	2.6894	14.2056	9.79369	34.4064	7.99361	11.052	0.000447449	0.0062669
ENSMUSG00000028248	Pnisr	13.1176	14.6588	10.5453	11.4337	12.8997	12.3823	9.13371	12.8206	11.4376	9.40437	6.99423	5.35609	4.81597	9.76748	4.33933	2.22722e-05	0.000586864
ENSMUSG00000028255	Clca1	1116.72	1539	613.239	922.627	755.342	607.369	194.12	445.409	377.773	1543.98	291.757	107.98	65.9376	163.645	107.139	8.86952e-08	6.59824e-06
ENSMUSG00000028310	Ppp3r2	0.026765	0.012359	0.062168	0.337442	0.324773	0.384285	0.063009	0.073922	0.093533	0.068548	0	0	0	0	0	2.25042e-08	2.21943e-06
ENSMUSG00000028312	Smc2	2.31619	1.69927	2.25459	1.82474	1.81181	2.72634	1.09058	2.95843	1.66757	1.54699	2.10181	3.24002	11.5053	6.2346	11.0219	1.14988e-07	8.20071e-06
ENSMUSG00000028318	Polr1e	1.64545	1.77499	1.84467	1.80179	1.50083	1.43378	1.46311	1.56967	1.84793	1.75137	2.13296	3.52402	3.55793	2.79155	3.44552	0.00216774	0.0214155
ENSMUSG00000028327	Stra6l	1.69768	1.28656	1.49651	1.38653	1.66528	1.83052	1.72411	2.6795	3.69055	2.50656	1.76446	1.56185	0.721942	1.40951	1.8371	0.00476627	0.0384398
ENSMUSG00000028330	Ncbp1	10.9009	9.7273	10.4067	9.88349	10.5042	11.861	9.50215	10.3618	9.92183	11.3507	12.3045	13.6776	19.889	16.4774	17.4711	0.00105985	0.0123012
ENSMUSG00000028333	Anp32b	66.0613	56.4172	67.0212	62.2845	57.746	61.3344	44.2984	68.9761	75.422	64.4034	80.8349	96.4459	128.154	100.775	111.162	0.000179344	0.00308604
ENSMUSG00000028339	Col15a1	3.58568	4.22841	4.09376	2.97321	2.94487	5.96581	2.04743	4.0382	3.87014	3.66202	8.02497	0.756005	27.0655	2.63058	10.2479	0.00669596	0.0493017
ENSMUSG00000028364	Tnc	11.9716	10.9187	15.0433	6.55759	5.80857	10.4474	7.14108	12.8509	10.5845	10.0283	12.1106	19.8782	50.4933	16.1317	33.6774	4.53617e-06	0.000163104
ENSMUSG00000028370	Pappa	0.222686	0.077506	0.119221	0.236561	0.11517	0.241076	0.13542	0.169639	0.311967	0.177928	0.194563	0.443398	2.10842	0.243239	0.569451	7.78639e-05	0.00160364
ENSMUSG00000028378	Ptgr1	9.15965	7.96013	8.00823	9.3994	8.04988	6.37589	4.01748	10.9812	6.87118	11.1346	9.46977	12.2772	15.2459	20.7564	16.342	0.00107131	0.0124009
ENSMUSG00000028381	Ugcg	19.8731	18.3764	18.2787	17.122	19.8846	15.6497	20.0319	17.3046	16.4792	12.6117	11.3373	10.0023	14.6419	11.1882	12.8717	0.00188689	0.0192697
ENSMUSG00000028394	Pole3	13.2953	11.5471	13.5077	12.7956	11.6658	11.046	8.76926	14.5597	12.366	12.3569	13.7943	20.4068	22.4445	20.5397	24.8553	0.000196563	0.00330328
ENSMUSG00000028426	Rad23b	15.5481	16.3248	16.3009	14.3324	16.736	19.7971	12.8706	16.7426	15.5349	14.4428	18.8193	21.4943	36.5732	22.1084	33.1104	0.000463087	0.0064559
ENSMUSG00000028430	Nol6	4.50499	4.39922	4.67979	3.58698	4.11846	3.8131	3.12571	4.32616	4.89481	3.68156	6.2017	5.41123	8.314	7.15704	8.25667	7.522e-05	0.00156224
ENSMUSG00000028433	Ubap2	8.34896	9.08088	9.45814	6.09007	7.92055	12.7421	8.87246	9.43552	8.68892	6.93741	15.8359	8.39928	21.6497	13.55	16.5954	0.000393864	0.00566003
ENSMUSG00000028438	Kif24	0.277719	0.282719	0.239317	0.168798	0.383409	0.228279	0.084653	0.353393	0.155051	0.165965	0.341691	0.266212	0.934729	0.600815	0.894177	0.00137532	0.0150232
ENSMUSG00000028452	Vcp	39.5303	38.5201	37.8212	32.2469	40.1293	33.5293	28.2048	39.0335	36.5893	38.662	47.9226	47.6774	68.4864	59.6562	65.9321	0.000754888	0.00947535
ENSMUSG00000028464	Tpm2	289.079	284.242	355.97	283.04	133.663	63.0334	128.038	241.87	197.817	181.918	167.837	76.2707	122.27	42.8248	144.395	0.00182983	0.0188656
ENSMUSG00000028488	Sh3gl2	4.03549	2.64139	3.66515	2.88356	4.02258	5.28151	6.56366	3.77712	3.56467	3.6155	2.76255	1.81994	1.55372	2.77895	3.41162	0.0018443	0.0189582
ENSMUSG00000028522	Mier1	10.3417	9.11711	8.24165	8.84883	12.7265	10.3536	11.0113	10.2639	11.268	8.8214	5.1154	5.87178	4.55738	5.17132	7.91831	2.33921e-05	0.000613562
ENSMUSG00000028532	Cachd1	8.42665	7.88034	8.12777	6.67528	8.73241	6.015	6.76701	6.52313	6.20728	5.61572	4.8664	3.91974	4.39914	5.16494	4.33548	3.31188e-05	0.000814242
ENSMUSG00000028551	Cdkn2c	3.70838	3.51809	3.97707	4.87926	3.14251	2.75186	1.7614	5.63013	4.5981	4.47052	4.65555	6.7829	11.6037	6.59552	12.0778	0.000342714	0.00506072
ENSMUSG00000028560	Usp1	9.35363	8.85356	9.88492	9.22536	9.12126	11.5437	7.79075	9.89347	8.50166	8.99147	9.12768	9.56648	24.8327	13.2613	24.3394	0.00184068	0.0189322
ENSMUSG00000028577	Plaa	6.25663	5.41237	5.01402	5.14927	5.30907	5.38916	4.97357	6.03284	6.11948	5.18796	5.59983	9.15788	12.9123	8.97123	11.5034	5.29682e-05	0.00120604
ENSMUSG00000028581	Laptm5	2.97271	6.70759	3.34027	3.30932	2.00789	5.85691	2.57989	5.80555	7.40233	7.14204	7.29914	3.81479	23.7099	5.11797	8.59159	0.00328396	0.0293515
ENSMUSG00000028583	Pdpn	2.50228	2.71139	3.09578	3.08481	2.40946	5.93118	2.29767	5.13514	3.31139	2.89295	7.02677	5.78752	22.8468	2.04385	7.0089	0.000520757	0.00709932
ENSMUSG00000028587	Orc1	1.63572	1.12699	1.70792	0.935507	1.77476	1.95116	0.684856	2.02538	1.18246	1.7121	2.38101	1.66234	4.33708	4.71753	3.96936	0.000901774	0.0109223
ENSMUSG00000028597	Gpx7	3.12937	2.85802	3.50195	3.24324	2.65062	3.03694	1.01056	3.41934	3.56515	2.92844	7.01152	5.09326	15.3186	3.32746	5.42381	0.00125165	0.0139459
ENSMUSG00000028599	Tnfrsf1b	5.64605	4.67689	5.01538	4.30386	4.48782	6.2786	4.54173	5.50372	6.07249	5.70941	8.64148	10.4238	21.0191	15.9971	14.2115	7.24991e-13	3.29279e-10
ENSMUSG00000028602	Tnfrsf8	0.457916	0.243561	0.223198	0.252522	0.216353	0.966229	0	0.674374	0.96135	0.426886	3.85035	0.743168	4.0948	17.1254	0.238381	1.31025e-06	5.96519e-05
ENSMUSG00000028613	Lrp8	0.250407	0.335182	0.160603	0.139828	0.140055	0.479254	0.0753471	0.203587	0.101496	0.0924895	0.255144	0.514093	1.23447	0.728858	1.09638	4.39435e-05	0.00104179
ENSMUSG00000028614	Ndc1	2.59298	2.37358	2.17419	1.92677	2.55217	2.40319	1.45417	2.89187	2.10802	2.17875	2.71797	4.61188	7.04733	5.21843	7.30825	1.01599e-06	4.91175e-05
ENSMUSG00000028617	Lrrc42	47.2006	50.5726	46.1789	49.3405	49.218	29.616	58.0332	38.2456	39.5634	47.995	34.618	27.244	26.1178	25.6867	23.8758	0.000167795	0.00291933
ENSMUSG00000028630	Dyrk2	23.3227	19.6728	19.3677	17.5022	21.6461	16.6897	18.4792	19.2258	19.8152	15.1174	10.2699	8.67845	11.7819	11.1279	15.6325	6.22284e-05	0.00136122
ENSMUSG00000028633	Ctps	5.09577	5.65409	4.62793	5.46251	3.56741	3.5784	1.77268	5.90038	5.11786	5.12528	4.42861	13.8707	19.076	12.0313	15.2923	3.44656e-07	2.05118e-05
ENSMUSG00000028641	P3h1	1.21806	1.34993	1.69579	1.65216	1.23821	1.1718	0.611998	1.95871	1.38556	1.53724	1.86758	1.29295	9.34234	1.23634	3.52735	0.00471349	0.0381925
ENSMUSG00000028655	Mfsd2a	1.29689	1.18105	1.6294	1.43761	0.994335	3.66097	0.493546	0.715749	0.803265	0.635589	4.22937	4.29422	3.63211	5.65827	3.37614	9.36729e-05	0.00186042
ENSMUSG00000028664	Ephb2	3.41896	3.22777	3.44966	2.46604	3.52016	4.37313	2.12619	4.53941	4.26176	3.07177	7.00283	4.18929	8.48716	6.9158	9.28298	7.20755e-07	3.71329e-05
ENSMUSG00000028678	Kif2c	1.58814	1.29855	1.46938	1.62922	1.10199	1.24382	1.07507	2.0345	1.19423	1.12537	2.14114	3.37788	5.45043	4.37118	5.08579	4.22375e-08	3.6632e-06
ENSMUSG00000028680	Plk3	15.9435	16.0945	15.3292	15.7328	21.1952	11.4489	10.0537	7.61092	6.86121	7.14449	9.8273	10.8995	4.83552	5.62061	2.21002	5.51934e-05	0.00124358
ENSMUSG00000028693	Nasp	4.69841	3.6573	4.0393	4.39485	4.54676	3.59543	1.96737	4.60032	3.8384	3.81447	5.25802	5.25242	9.34834	6.96072	9.63699	2.97289e-05	0.000745773
ENSMUSG00000028698	Pik3r3	10.1476	10.5279	8.70164	8.92547	11.0752	9.12675	5.30241	8.12478	8.39183	8.23438	5.64952	3.59082	6.44778	4.92248	5.06799	1.79983e-05	0.000496219
ENSMUSG00000028702	Rad54l	0.932382	0.648157	0.933223	0.856737	0.761157	0.749542	0.609817	1.23972	0.558427	0.753504	1.12838	0.744743	2.5929	2.04039	2.43043	0.000989143	0.011725
ENSMUSG00000028718	Stil	0.814379	0.730379	0.672574	0.618127	0.801819	1.30984	0.593591	1.4073	0.467306	0.612076	1.18002	0.964935	2.91097	2.18335	2.96984	0.000311016	0.00472105
ENSMUSG00000028741	Mrto4	6.2082	6.01844	6.34197	6.68315	4.75829	4.26238	2.16638	6.38951	6.23891	5.92716	6.24908	12.6159	9.26844	8.49337	10.3853	0.00473139	0.0382836
ENSMUSG00000028749	Pla2g2f	14.6153	15.944	12.5984	17.8151	14.544	10.7771	0.333694	10.316	7.80038	9.02881	8.1791	20.8335	17.489	55.8429	20.5271	0.00625096	0.0468532
ENSMUSG00000028760	Eif4g3	5.37022	6.14493	5.5764	4.25907	5.06549	6.06168	5.52063	6.18498	5.0888	4.58796	6.89563	6.01325	10.4567	8.24803	8.36987	0.00471816	0.0381945
ENSMUSG00000028766	Alpl	0.180268	0.332722	0.208487	0.358482	0.284074	0.407891	0.731082	0.411607	0.31671	0.180589	1.1556	1.6213	2.77525	0.466044	1.83579	1.65299e-07	1.09727e-05
ENSMUSG00000028777	Gnat3	1.9029	1.46448	0.547883	1.27436	0.715699	0.377424	0.369004	1.17278	0.733933	1.27595	0.169635	0.189905	0.147533	0	0.590416	0.00204624	0.0203785
ENSMUSG00000028780	Sema3c	18.279	15.8365	16.2192	16.4629	17.5807	15.0975	11.9774	13.7511	15.7424	12.0073	7.71638	7.78434	13.299	7.03634	12.4303	0.000393571	0.00566003
ENSMUSG00000028820	Sfpq	28.7123	24.051	27.6597	21.9018	23.2188	26.7986	23.0724	23.4072	25.2156	21.5103	28.8524	27.9475	51.4549	38.6014	41.6496	0.00349116	0.030789
ENSMUSG00000028837	Psmb2	48.5192	50.4594	62.2948	55.6878	53.9662	62.816	53.7872	53.1512	51.9208	54.5656	87.8061	110.207	65.7577	69.6721	68.6126	0.00611222	0.0460457
ENSMUSG00000028843	Sh3bgrl3	83.7928	102.652	109.361	98.4776	83.4323	186.819	85.1114	90.9848	95.3125	100.145	240.858	297.634	164.189	195.008	118.647	6.49551e-05	0.00140132
ENSMUSG00000028851	Nudc	32.3253	34.4518	36.2935	31.15	30.9057	33.2259	27.7296	34.8647	34.7948	34.2196	56.6384	67.3685	71.3707	41.3092	50.7289	9.57936e-06	0.000297892
ENSMUSG00000028859	Csf3r	0.108768	0.269588	0.239618	0.100118	0.13495	0.596163	0.10967	0.234845	0.429354	0.314283	0.705378	0.874781	8.6125	2.63002	0.504351	7.37867e-10	1.11785e-07
ENSMUSG00000028860	Sytl1	30.194	28.6045	28.706	32.1001	26.5659	9.93424	4.32909	24.6479	22.5163	25.7267	16.9917	11.6423	9.73413	23.3473	8.77626	0.00625198	0.0468532
ENSMUSG00000028862	Map3k6	2.81025	2.23507	1.8853	2.34178	1.64531	1.29008	0.727494	1.37274	1.2346	0.951321	2.00516	4.02606	2.69333	3.42239	1.70347	0.000484333	0.00666063
ENSMUSG00000028864	Hgf	0.211053	0.19109	0.184004	0.231944	0.196226	0.200545	0.0375949	0.104865	0.230134	0.136282	0.109683	0.0916737	4.41515	0.158303	0.819596	9.22563e-05	0.00183863
ENSMUSG00000028873	Cdca8	2.95927	2.27726	2.68163	2.86254	2.12059	3.06485	2.13501	3.38356	2.2245	2.18523	3.84829	7.06878	8.64714	8.25644	9.11918	8.9382e-12	2.74731e-09
ENSMUSG00000028874	Fgr	0.537455	0.745905	0.525665	0.467499	0.420401	0.544702	0.39533	1.05705	1.37555	0.793289	0.972898	0.801181	3.48824	1.46452	1.72868	0.00122269	0.0137654
ENSMUSG00000028884	Rpa2	3.77763	3.23108	3.33391	2.86391	2.92159	2.79605	1.64443	5.73348	3.72537	4.0486	3.5168	6.18475	7.98196	7.31233	10.5935	0.000546942	0.0073575
ENSMUSG00000028885	Smpdl3b	2.84082	2.42529	3.15638	1.83967	2.10695	1.67916	0.805212	3.36303	2.47064	2.55163	3.97948	5.97281	5.80315	6.23073	6.72065	0.000137395	0.0024588
ENSMUSG00000028889	Yrdc	11.0034	12.3467	9.21526	12.9057	11.6981	7.70624	5.92317	11.0207	11.5465	11.6378	10.1646	18.9888	15.4649	18.6864	20.67	0.00382432	0.0327669
ENSMUSG00000028896	Rcc1	8.11619	7.14468	7.11863	6.95731	6.76352	6.41782	3.85557	7.47895	7.60625	7.60519	8.23552	14.2109	15.5291	12.459	14.7722	8.57178e-06	0.000271949
ENSMUSG00000028902	Sf3a3	8.88274	9.58147	9.25068	9.33269	10.3449	7.22017	5.49384	10.113	10.2469	8.83001	11.8748	12.2591	18.0487	12.9033	16.366	0.00101005	0.0118942
ENSMUSG00000028933	Xrcc2	0.407931	0.277641	0.433087	0.485061	0.312002	0.29742	0.117388	0.502263	0.414531	0.326017	0.529979	0.791119	1.14375	0.939957	1.4084	0.000399771	0.0057211
ENSMUSG00000028937	Acot7	33.8398	33.4518	38.0872	30.9737	28.5452	30.1933	53.7376	38.0198	32.2549	35.1947	57.2216	50.5098	44.103	57.3415	53.8185	0.00385775	0.0329608
ENSMUSG00000028948	Nol9	4.24266	3.64686	3.45029	4.21372	3.80183	3.93097	3.32376	3.98216	4.66209	3.78085	4.83415	4.83962	8.3605	6.29094	8.24764	0.000656648	0.00850489
ENSMUSG00000028953	Abcf2	11.866	10.4938	12.9453	12.9966	11.4516	10.6081	9.71506	10.6644	11.7128	10.4074	14.4119	19.1738	24.9666	14.8241	21.637	6.32721e-05	0.00137707
ENSMUSG00000028957	Per3	8.20199	7.25123	5.95248	6.41228	9.15161	3.13128	0.976612	2.14604	2.12374	2.3752	2.8484	3.17754	1.65957	2.13348	0.626146	4.53155e-10	7.83975e-08
ENSMUSG00000028977	Casz1	7.9319	7.23636	7.07122	5.58571	7.61589	7.80428	7.63707	5.3255	4.7553	4.45024	5.46263	3.61676	3.52943	5.01935	3.69816	0.00275071	0.0257029
ENSMUSG00000028978	Nos3	0.859791	0.807258	0.640112	0.695881	0.956218	0.714504	0.1358	1.11809	1.23527	0.795053	1.29078	2.31995	4.39506	1.19997	1.53982	0.00163017	0.017282
ENSMUSG00000028980	H6pd	4.96545	3.75291	4.12864	4.69942	4.55038	5.61307	2.37225	5.83163	7.02037	4.85373	7.72486	14.8027	21.7733	10.5416	12.5077	4.69594e-10	7.92878e-08
ENSMUSG00000028989	Angptl7	23.874	19.263	14.6626	14.9795	2.37249	0.464875	0.047891	8.94772	3.7098	4.48771	1.35643	5.10881	6.12869	4.80605	3.89528	0.00312876	0.0284207
ENSMUSG00000028995	Fam126a	2.8877	2.98774	2.04474	2.80829	3.47287	1.58802	1.03684	2.09943	1.85427	1.81096	1.10576	1.35205	2.36354	1.71241	1.98818	0.00199808	0.0201078
ENSMUSG00000029014	Dnajc2	4.37848	4.45543	4.89021	5.02777	4.90787	5.21426	4.0419	4.7109	5.10842	4.78728	5.20234	7.99696	9.56023	6.64031	9.1303	0.00057023	0.00759969
ENSMUSG00000029082	Bst1	0.0709488	0.303188	0.21334	0.244924	0.216919	0.443599	0.0733286	0.401751	0.154518	0.16592	0.28946	1.15723	3.89534	1.48914	0.417199	3.08478e-06	0.000121001
ENSMUSG00000029088	Kcnip4	1.07695	0.788133	1.57908	0.623753	0.500024	0.624743	0.225999	1.14329	0.811871	0.851359	0.223716	0.418396	0.423047	0.183815	0.353365	0.0055375	0.0429886
ENSMUSG00000029093	Sorcs2	1.84493	1.43452	1.55823	1.28918	1.47983	1.24702	0.326735	2.04149	1.70339	1.43747	2.30457	1.43815	5.94186	2.08695	3.73448	0.00298109	0.0273528
ENSMUSG00000029095	Ablim2	1.10515	1.23963	1.57138	1.44494	1.47142	1.29577	1.87865	1.53763	1.90802	1.48229	1.07263	1.01576	0.408035	0.444171	0.590957	0.00122928	0.0138036
ENSMUSG00000029130	Rnf32	1.69476	1.37549	1.53321	2.01397	1.92789	0.943692	1.07583	2.47234	2.70426	2.23453	1.08827	0.5844	0.649149	0.919818	0.884451	0.000803252	0.00993786
ENSMUSG00000029135	Fosl2	22.904	20.3843	20.2594	16.2089	23.6156	14.8461	17.0356	17.8744	14.9879	13.375	10.5611	6.78374	14.2136	12.1121	8.77445	3.57691e-05	0.000870717
ENSMUSG00000029147	Ppm1g	13.1172	12.3328	12.3418	12.7761	14.0642	10.2607	8.11052	15.4104	15.2412	13.1544	18.1212	21.5607	27.1851	22.1662	26.5399	5.35501e-06	0.000185324
ENSMUSG00000029154	Cwh43	4.56602	3.90111	4.20162	4.95574	6.92727	12.6453	19.9679	5.91173	7.74958	7.3233	12.5432	16.3363	8.65618	14.5113	9.26437	5.21599e-05	0.00119394
ENSMUSG00000029167	Ppargc1a	8.26085	7.00335	6.34857	5.47558	6.60353	4.36084	1.90239	4.60194	3.07344	3.21359	1.33226	1.98724	2.04511	3.05	1.76144	7.98119e-11	1.70058e-08
ENSMUSG00000029168	Dpysl5	0.374244	0.19645	0.43134	0.328668	0.0838886	0.0564739	0.0426357	0.136523	0.131038	0.0368212	0.164121	0.10426	0.181058	0.0169735	0.0735917	0.00438684	0.0362262
ENSMUSG00000029177	Cenpa	4.02508	2.9993	3.71972	4.33146	2.48989	2.94188	2.11455	3.81976	2.94845	3.16197	3.8581	9.43355	8.24298	9.19393	9.52015	7.68094e-09	8.83769e-07
ENSMUSG00000029188	Slc34a2	2.66349	3.34865	3.29554	2.79754	2.6601	3.76356	0.865033	9.11576	7.57104	7.62295	1.7193	1.65016	1.05629	0.528285	0.764895	5.95855e-07	3.20369e-05
ENSMUSG00000029201	Ugdh	51.1076	39.7843	49.9211	60.6383	104.179	64.1741	109.916	54.2583	75.7364	64.9394	46.3343	38.7457	16.27	14.7766	34.9693	0.000393621	0.00566003
ENSMUSG00000029228	Lnx1	7.42783	7.81609	6.93006	7.18449	8.49281	5.8519	4.92461	4.08646	4.176	3.50511	4.35142	3.7165	3.04801	3.18967	3.32766	2.04811e-06	8.72797e-05
ENSMUSG00000029236	Nmu	8.44628	7.46388	9.28894	4.94964	1.39007	0.337836	1.50949	4.31541	2.11837	5.5802	0.213673	3.90766	0.192613	0.222486	0.262228	0.00345946	0.0305875
ENSMUSG00000029246	Ppat	5.25759	3.69607	3.7755	3.3505	4.09079	2.7083	0.644854	3.33984	2.51344	2.82843	2.44548	4.59625	10.3639	7.82987	6.3047	0.00109171	0.0125779
ENSMUSG00000029250	Polr2b	7.47948	7.15556	6.88023	6.85818	8.17219	6.49781	4.32877	6.82139	6.53731	6.18137	8.34911	7.99642	15.0024	9.59033	12.1717	0.000670897	0.0086346
ENSMUSG00000029260	Ugt2b34	80.0737	70.9394	76.2379	78.0051	109.719	79.6967	121.23	68.7583	68.9075	66.1165	47.0415	47.8597	38.3346	44.3651	57.1793	0.000502502	0.00687217
ENSMUSG00000029269	Sult1b1	65.8692	65.6344	65.2708	66.8196	66.9699	67.5484	73.6984	62.6079	54.3817	64.9585	51.9779	48.873	27.8803	53.7928	25.3562	0.00542403	0.0424551
ENSMUSG00000029304	Spp1	0.2406	0.0906413	0.226531	0.524433	0.194746	7.33392	0.395765	0.269427	0.268613	0.133411	0.819212	1.90196	23.6015	4.19212	0.366388	7.54289e-05	0.0015647
ENSMUSG00000029352	Crybb3	2.43183	1.65977	1.92006	0.906406	1.22132	0.464177	0.697612	1.33203	1.21951	0.920255	0.5318	0.578281	0.17946	0.490054	0.197144	0.000130559	0.00236694
ENSMUSG00000029363	Rfc5	4.04154	3.7694	4.08801	5.11741	3.8591	3.3419	2.57242	5.36555	4.42355	3.82448	4.24361	6.58699	8.51816	7.18818	9.2135	0.000537682	0.00728575
ENSMUSG00000029369	Afm	0.444287	0.467905	0.4051	0.470343	0.503634	0.415782	1.15205	0.663878	0.74182	0.830683	0.218402	0.234291	0.189565	0.123024	0.495077	0.0019559	0.0197409
ENSMUSG00000029371	Cxcl5	0.721219	0.767411	0.773962	1.25125	0.145627	6.34449	0	0.787045	1.22715	0.494265	1.82096	8.10586	79.8399	8.20801	3.39509	1.7638e-06	7.62944e-05
ENSMUSG00000029373	Pf4	4.31237	5.40182	5.08451	8.86863	7.24393	5.40042	2.80399	7.56062	8.50903	7.30334	16.5869	17.6433	45.0824	7.53254	18.3443	4.30687e-06	0.000157151
ENSMUSG00000029377	Ereg	0.98603	1.30798	0.897978	1.28736	1.57443	5.19534	4.42627	1.64866	1.99562	1.23937	3.34502	5.52644	6.91787	3.02026	5.46857	2.44114e-06	9.98378e-05
ENSMUSG00000029379	Cxcl3	0.01529	0.01958	0	0.027745	0	0.282801	0	0	0.011504	0	0.113029	4.0157	0.600297	3.98024	0.0831772	8.11142e-07	4.09342e-05
ENSMUSG00000029380	Cxcl1	0.164634	0.219394	0.241919	0.427334	0.0556608	0.628935	0	0.416387	0.330445	0.525841	0.289372	6.78408	4.30979	2.08056	0.442522	7.19404e-06	0.00023695
ENSMUSG00000029385	Ccng2	26.079	20.7936	22.2449	24.9898	25.0689	16.4834	19.7985	22.0441	21.0148	16.5264	10.9094	7.09593	7.96645	10.5154	7.88773	1.24263e-12	5.36163e-10
ENSMUSG00000029388	Eif2b1	15.3564	14.6521	15.6256	15.2742	14.603	19.4889	20.492	21.0332	21.7071	22.1915	22.8954	27.6202	25.9484	30.3562	32.5962	5.07812e-06	0.0001785
ENSMUSG00000029394	Cdk2ap1	21.5551	18.7416	19.8482	20.4188	20.4606	20.718	17.1059	22.426	23.6107	23.7901	34.0003	48.8711	36.5382	32.3545	35.7268	8.6911e-07	4.34782e-05
ENSMUSG00000029401	Rilpl2	2.08311	2.02932	1.66009	2.65667	2.08415	2.35233	1.58233	3.89286	4.26334	3.99546	5.20969	9.41823	4.96712	4.78477	5.81171	3.32828e-06	0.000127935
ENSMUSG00000029414	Kntc1	0.619371	0.524826	0.58387	0.274796	0.480018	0.437277	0.250977	0.874325	0.394216	0.394681	0.495195	0.431146	2.2528	1.31251	1.80889	0.00184736	0.0189783
ENSMUSG00000029415	Sdad1	2.93117	2.406	2.22786	2.30257	2.59304	2.02377	1.10313	2.36667	2.76357	2.01801	2.53281	3.41424	5.34993	3.78239	5.59799	0.00064594	0.00839479
ENSMUSG00000029426	Scarb2	13.9799	11.9365	11.5436	13.0696	17.8733	17.0205	19.1743	17.1562	21.5254	18.3108	14.8667	24.5026	24.0255	18.0966	28.7401	0.00577408	0.0441928
ENSMUSG00000029430	Ran	53.4994	44.6262	48.0862	60.715	51.7199	38.7397	27.5778	55.0964	47.392	52.0242	49.3133	83.7753	98.5456	89.1122	109.829	0.000146094	0.0025914
ENSMUSG00000029475	Kdm2b	0.921191	1.09263	1.13913	0.710118	0.998152	0.748991	0.70954	1.21662	0.821337	0.959826	1.17615	0.907396	2.83023	1.39228	2.07301	0.00678291	0.0496464
ENSMUSG00000029482	Aacs	28.4826	31.3107	24.1868	27.8818	34.399	23.235	11.9638	19.2389	12.1141	13.2559	35.2089	10.5692	33.346	31.0723	25.7234	0.00449748	0.0368799
ENSMUSG00000029490	Mfsd7a	5.14062	4.83727	3.8261	3.42759	5.33272	3.87864	5.99919	4.78501	4.33781	3.95226	3.68371	1.72378	0.776908	2.33242	1.26988	0.000122311	0.00226846
ENSMUSG00000029507	Pus1	9.3193	8.53981	8.55643	8.58052	8.76848	6.83338	5.37277	9.97099	11.651	9.92698	10.5399	14.2698	14.557	14.8873	14.4466	0.00503499	0.0401383
ENSMUSG00000029547	Ints1	4.34098	4.16705	4.5716	3.09784	3.98027	3.28127	3.12005	4.15597	3.55608	3.26766	6.17814	3.52511	7.38487	6.34698	5.51265	0.00212211	0.0210008
ENSMUSG00000029554	Mad1l1	2.69707	3.11041	2.95074	1.88639	2.22493	3.70084	2.39263	2.81836	2.09828	2.28717	5.54464	4.42936	7.8932	5.24652	6.40266	3.27784e-06	0.000127129
ENSMUSG00000029561	Oasl2	9.23894	8.89569	10.0888	3.54408	4.63807	7.83116	19.3631	9.00819	6.12933	6.42039	4.858	1.4826	2.66494	1.68708	3.33124	4.46677e-06	0.000161619
ENSMUSG00000029581	Fscn1	1.92351	2.78688	2.19971	1.51027	1.1385	3.01968	1.38371	2.15653	2.44552	1.76768	5.52266	2.04235	16.7014	2.23748	4.32697	0.000202637	0.00337905
ENSMUSG00000029594	Rbm19	1.85396	2.16385	2.20054	2.06759	2.04328	1.59623	0.709488	1.59891	1.72886	1.53174	2.09268	2.80487	5.76296	3.03726	4.15595	0.000130052	0.00236179
ENSMUSG00000029605	Oas1b	1.9777	1.36825	1.69757	1.22649	1.13877	0.653772	1.16643	2.49335	1.57761	1.62744	0.822339	0.697817	0.449228	0.598653	0.579297	0.0045651	0.0373055
ENSMUSG00000029623	Pdap1	12.0074	12.0826	14.6061	11.9516	12.1755	12.8255	8.73426	11.9497	12.5103	13.0498	17.5626	19.8336	24.3018	17.1758	21.2976	6.54254e-05	0.0014034
ENSMUSG00000029641	Rasl11a	0.484149	0.472666	0.819779	0.814544	0.544524	0.770574	0.553281	3.41676	2.65841	1.69063	1.28529	2.59005	5.00346	1.35736	3.53839	0.000578753	0.00769545
ENSMUSG00000029659	Medag	1.44645	1.47247	1.45882	1.30646	1.12973	0.620937	0.627251	1.21229	1.10592	0.628042	1.5222	2.49288	10.3104	0.934329	3.16671	2.98447e-05	0.000746506
ENSMUSG00000029661	Col1a2	11.3634	11.9319	11.4335	10.5504	7.5017	15.9942	4.34263	14.4121	12.9357	9.99426	22.0473	2.6208	158.381	6.30181	39.5114	0.000421086	0.00598149
ENSMUSG00000029675	Eln	3.41755	4.77445	3.93176	4.61997	2.61196	2.13622	0.762888	5.17028	4.47118	3.00967	6.79765	2.25022	35.9922	2.55605	13.8814	0.000269161	0.00422698
ENSMUSG00000029710	Ephb4	16.508	14.6962	17.3758	14.5013	18.6788	16.0469	9.99193	20.7455	20.4792	19.1109	24.8704	18.086	32.7561	26.5266	30.551	0.0024802	0.0237678
ENSMUSG00000029727	Cyp3a13	62.4719	38.5452	50.3734	53.5687	69.4227	39.4482	68.2884	30.4434	49.5586	39.0583	21.5359	50.3224	6.05734	12.5652	10.7919	0.00103412	0.0120838
ENSMUSG00000029730	Mcm7	8.35676	7.15742	8.69621	6.26169	7.40008	6.9629	3.88364	10.7605	6.91716	8.99211	12.3567	10.4807	21.055	15.1455	19.9192	3.81372e-06	0.000144344
ENSMUSG00000029752	Asns	6.90163	6.20629	7.26295	6.8791	7.44738	10.4433	4.72045	7.71178	8.18776	8.02627	11.7261	23.1154	16.264	22.717	23.9151	1.05516e-11	2.98541e-09
ENSMUSG00000029762	Akr1b8	32.11	28.5658	31.7075	27.6578	35.8027	54.1726	32.659	31.0614	32.6558	30.1318	78.183	105.48	34.5172	33.1075	51.906	0.00150934	0.0162378
ENSMUSG00000029767	Calu	31.1479	30.1262	33.0355	29.7425	28.1423	27.4459	20.5462	32.3219	30.8465	28.9175	33.4713	29.5749	98.0787	45.9973	64.1487	0.00062346	0.00814557
ENSMUSG00000029772	Ahcyl2	23.0797	18.185	18.4029	10.134	17.5963	10.7612	27.623	22.4199	13.0119	20.1672	9.58672	6.03667	7.68882	14.7624	11.9176	0.00362791	0.0316073
ENSMUSG00000029777	Gars	27.4576	25.769	29.1659	24.1814	28.5896	32.5301	43.479	29.9719	30.5919	27.6842	36.8307	46.8805	39.1316	41.7721	45.3163	0.00583075	0.0444885
ENSMUSG00000029787	Avl9	9.22054	10.0475	7.33667	7.82523	9.97333	6.22087	4.03831	7.22626	5.85459	5.42734	3.28373	3.55984	6.46666	6.85182	7.13646	0.0029672	0.0272398
ENSMUSG00000029797	Sspo	0.474676	0.372031	0.298513	0.217396	0.331536	0.0778435	0.11194	0.235457	0.202564	0.261388	0.17791	0.0509914	0.0585392	0.217584	0.0376809	0.00395121	0.0335435
ENSMUSG00000029802	Abcg2	8.42531	8.08707	9.41086	6.0552	8.51031	10.0731	18.3817	9.17084	11.0951	10.6554	5.40276	7.18404	3.0395	4.18859	5.04682	1.40768e-06	6.27783e-05
ENSMUSG00000029811	Aoc1	50.3702	59.2561	59.9471	65.1564	69.6305	55.4584	63.0913	60.0572	78.0299	59.4394	34.7996	33.8259	27.9579	47.8233	18.4837	3.91289e-05	0.000945834
ENSMUSG00000029816	Gpnmb	0.434955	0.324268	0.398407	0.299677	0.209875	0.931372	0.316447	0.522156	0.652629	0.535946	0.900379	1.15918	3.88163	0.417057	0.796125	0.000113889	0.00215056
ENSMUSG00000029822	Osbpl3	4.48119	5.00598	4.28113	3.49482	4.65927	4.8275	4.59271	2.95813	3.25652	2.72896	2.69624	2.28134	2.71663	2.39623	1.80412	0.000210068	0.00345951
ENSMUSG00000029868	Trpv6	5.13537	10.6439	3.94006	5.69006	6.06712	3.85818	0	4.05991	2.3308	4.81576	2.32504	0.0608179	0.359599	0.155873	0.069324	0.00225326	0.022021
ENSMUSG00000029910	Mad2l1	2.19023	1.86474	2.07432	2.02699	1.55542	3.27181	1.92799	2.33069	1.52482	1.75564	3.07221	5.76117	7.26903	4.63559	8.358	1.67068e-10	3.10046e-08
ENSMUSG00000029915	Clec5a	0.0546691	0.200245	0.113489	0.143694	0.111364	0.172088	0.0567114	0.162259	0.203768	0.144432	0.18302	0.182929	1.5147	0.32555	0.527819	0.000267544	0.00420541
ENSMUSG00000029922	Mkrn1	60.7579	56.1738	57.0886	59.756	71.1424	41.0296	40.2881	54.438	59.1023	54.6613	38.6296	33.7785	23.7056	41.2271	32.4049	0.000340559	0.00504957
ENSMUSG00000030022	Adamts9	0.32504	0.367338	0.310625	0.331279	0.209319	0.223304	0.0661522	0.277504	0.173981	0.154938	0.212918	0.424737	1.79372	0.34245	0.688928	0.000383377	0.00554627
ENSMUSG00000030036	Mogs	13.1553	11.3472	13.1732	11.8501	13.7796	9.18164	6.06107	15.5021	15.5939	16.2632	16.7991	14.6074	24.8497	26.6659	26.7336	0.00125011	0.0139377
ENSMUSG00000030062	Rpn1	43.1898	42.9442	44.9098	42.0076	45.092	46.2618	31.157	47.2921	37.6976	46.7079	62.4331	54.553	74.8774	84.2013	79.8772	0.00030363	0.00464082
ENSMUSG00000030064	Frmd4b	2.3382	2.17685	2.80018	1.7786	2.44412	3.47862	2.43084	3.56656	3.118	2.96254	3.03262	2.77959	4.31532	4.28552	4.41343	0.00314304	0.02851
ENSMUSG00000030077	Chl1	0.566376	0.349928	0.595505	0.310821	0.224874	0.126606	0.0896041	0.34536	0.243236	0.229148	0.166742	0.475884	3.25546	0.121712	0.775152	0.00248735	0.0238231
ENSMUSG00000030079	Ruvbl1	6.87157	6.87152	6.90784	6.58525	6.13423	4.93863	3.39326	7.54786	8.0998	6.41613	7.62847	10.1079	16.5021	10.6935	13.9699	0.00103889	0.0121232
ENSMUSG00000030082	Sec61a1	20.9383	20.7616	20.7786	18.1402	20.7749	21.3348	13.8658	22.5124	24.52	22.2099	29.0563	28.6976	35.2678	39.912	41.8235	0.000127183	0.00233021
ENSMUSG00000030091	Nup210	1.29141	1.77134	1.48096	1.05837	1.33438	1.27777	0.835098	1.71199	1.46256	1.44586	1.35997	1.70248	3.43935	2.48932	3.57162	0.00192628	0.0195218
ENSMUSG00000030123	Plxnd1	2.08168	1.94244	2.00773	1.67454	1.66127	2.254	1.02313	3.22038	3.23594	2.62132	3.88049	1.7277	18.7103	2.65346	4.63339	0.000143367	0.00255617
ENSMUSG00000030142	Clec4e	0	0	0	0.0104159	0	0.129258	0	0	0.0567336	0	0.0195189	0.906017	1.59488	1.88289	0.21306	4.74546e-08	3.99521e-06
ENSMUSG00000030144	Clec4d	0	0.0747615	0	0.0579886	0.0269301	0.94537	0.189227	0.162216	0.11138	0.0618302	0.761655	5.42825	7.85922	2.92197	0.828872	6.20895e-13	2.89622e-10
ENSMUSG00000030162	Olr1	0	0	0	0.014542	0.067639	0.165514	0.116908	0.039972	0.035737	0.06214	0.074438	0.488458	0.305802	0.100744	0.029624	0.00328006	0.0293319
ENSMUSG00000030208	Emp1	151.212	100.476	136.256	103.821	169.089	224.372	376.99	83.0871	122.683	93.9258	128.236	68.5825	47.2455	37.7149	82.5481	0.00315936	0.0286233
ENSMUSG00000030214	Plbd1	23.4631	28.4844	24.4318	28.1942	30.3893	13.4812	9.19058	23.6718	19.3362	20.2737	8.61016	10.5299	12.712	16.318	9.76033	1.77321e-06	7.65096e-05
ENSMUSG00000030216	Wbp11	10.1054	10.1684	11.2019	9.81884	10.3065	11.391	8.00325	10.0028	9.73018	9.24017	14.1112	12.2758	17.1856	13.3838	14.5129	0.00507382	0.0403544
ENSMUSG00000030223	Ptpro	0.550896	0.625312	0.471471	0.627417	0.521834	0.907726	0.131503	0.763266	0.940921	1.20549	1.3802	0.414089	2.65553	5.5159	3.48136	1.35015e-05	0.000394286
ENSMUSG00000030224	Strap	23.5592	22.5877	22.2515	24.8938	19.6862	23.2875	18.3661	24.1821	25.8304	21.3536	24.1413	37.1084	46.9062	36.8471	44.9148	0.000124124	0.0022869
ENSMUSG00000030245	Golt1b	7.04948	6.77209	6.97631	5.93518	6.14022	6.7842	2.91406	7.42799	8.16452	7.4466	7.72377	6.43102	13.2612	13.3347	15.0246	0.00638188	0.0474967
ENSMUSG00000030254	Rad18	0.406032	0.552093	0.740253	0.454033	0.381607	0.756537	0.337777	0.930196	0.482639	0.465876	0.821077	1.37368	2.64086	1.43398	3.00416	2.2125e-06	9.26843e-05
ENSMUSG00000030319	Cand2	0.772255	0.6978	0.864067	0.670705	0.703726	0.912301	1.19137	1.40552	1.27964	0.903928	1.44263	0.657588	2.35332	1.78781	2.09368	0.00629359	0.0470425
ENSMUSG00000030340	Scnn1a	48.1941	46.6387	43.548	31.2392	37.5361	30.1784	12.986	25.2731	17.3343	24.9234	32.9677	20.9342	15.2047	23.9737	10.4699	0.000289463	0.00446599
ENSMUSG00000030341	Tnfrsf1a	24.3962	25.3772	29.6021	30.4944	25.9008	28.1483	25.2436	29.3947	29.0136	25.1336	39.2294	47.0189	54.8538	30.6892	39.0263	0.00121124	0.0136721
ENSMUSG00000030346	Rad51ap1	1.00387	0.71575	0.917149	0.841375	0.903095	1.04365	0.450413	1.1401	0.604174	0.951839	1.33597	1.52664	2.61809	2.22897	3.01366	9.91573e-05	0.0019337
ENSMUSG00000030353	Tead4	0.546991	0.591567	0.428905	0.715126	0.529421	1.35544	0.240475	0.646062	0.823233	0.458401	1.24679	2.62065	3.51278	2.04097	2.09007	2.01826e-06	8.62207e-05
ENSMUSG00000030357	Fkbp4	86.5166	80.243	86.207	86.6753	94.6637	57.3545	42.3418	81.5002	72.2315	83.4765	109.019	83.6097	139.831	122.566	128.099	0.00357599	0.0312972
ENSMUSG00000030366	Ceacam12	0.0205287	0.10969	0.209968	0.39018	0.462805	2.9487	0.829858	1.04231	1.66973	0.887127	2.12933	0.268913	0.522444	2.0578	5.51148	0.000116693	0.00218914
ENSMUSG00000030399	Ckm	14.4845	12.2725	17.2733	47.0778	8.95661	5.70865	7.89701	8.11709	8.03676	7.29261	7.4796	3.66422	3.12261	5.34989	5.6917	9.65835e-09	1.07544e-06
ENSMUSG00000030428	Ttyh1	1.00404	0.758922	1.07014	1.20993	0.851198	1.43452	0.307584	1.16654	1.11163	1.12869	2.29548	3.40806	1.56077	4.1572	5.20023	2.67524e-07	1.6373e-05
ENSMUSG00000030474	Siglece	0.368815	0.352239	0.158912	0.278709	0.183786	0.449565	0.468342	0.469111	0.935196	0.38876	0.80765	0.982848	2.25013	1.63309	0.575172	5.85064e-05	0.00128961
ENSMUSG00000030493	Faap24	2.15005	2.07739	2.66604	1.81131	2.01233	3.1328	2.21944	2.005	2.51136	2.13302	3.25133	7.13151	4.35235	4.01006	4.60952	0.00131414	0.0144371
ENSMUSG00000030494	Rhpn2	25.8578	27.8989	22.3922	25.6402	23.712	17.2984	13.3584	18.1297	17.3701	17.7476	17.107	11.9316	14.3166	15.9855	12.9454	5.40155e-05	0.00122343
ENSMUSG00000030510	Cers3	0.0426513	0.081818	0.0566963	0.0848733	0.0237142	0.40737	0	0.147024	0.366152	0.102049	0.312891	1.89203	1.10559	0.59777	0.269765	6.66187e-06	0.000223299
ENSMUSG00000030512	Snrpa1	6.98807	5.75899	6.23169	5.9256	5.79234	5.47159	3.59017	7.43422	5.39784	6.73478	7.77237	11.4721	12.8246	10.3895	12.4625	2.99336e-05	0.000747647
ENSMUSG00000030521	Mphosph10	3.53791	3.59185	3.9389	3.29905	2.44637	3.8711	2.53456	2.20925	3.07596	2.86427	3.46219	5.25584	8.29801	4.52202	7.20656	0.00149054	0.0161084
ENSMUSG00000030528	Blm	0.280707	0.254209	0.323578	0.237491	0.267419	0.296906	0.228314	0.464346	0.261221	0.259542	0.306187	0.428451	1.27081	0.666473	1.52777	0.000157755	0.00276978
ENSMUSG00000030530	Furin	6.59461	6.40942	6.69015	5.66401	6.83505	6.36243	5.6576	7.44384	7.77248	6.72032	7.84338	10.8177	14.285	9.07382	8.99716	0.00114296	0.0130143
ENSMUSG00000030560	Ctsc	8.19995	10.4847	9.68688	10.2649	11.6809	14.4254	6.20829	11.864	12.8308	10.5177	16.5363	12.9034	50.6707	17.9168	23.7193	1.44335e-05	0.000415179
ENSMUSG00000030579	Tyrobp	7.92888	9.90211	6.79036	10.154	5.1838	7.76672	3.885	13.3062	15.8498	18.037	16.0334	13.2784	57.1809	13.1706	17.6952	0.00194894	0.0197167
ENSMUSG00000030592	Ryr1	0.132353	0.13979	0.161281	0.385124	0.0815995	0.131988	0	0.0467975	0.0388302	0.0368418	0.0259311	0.0170751	0.0468235	0.101836	0.0237346	0.00548576	0.0426591
ENSMUSG00000030603	Psmc4	28.6746	27.3929	28.1652	29.248	30.1996	28.1621	28.8044	28.7503	26.0352	30.1736	36.4442	52.6499	37.1289	38.425	39.2236	0.00591995	0.0450099
ENSMUSG00000030609	Aen	3.61996	3.00252	3.28089	3.40182	2.91835	2.62678	1.82672	2.2053	3.39912	3.31887	3.01041	6.55448	6.16386	5.59192	6.07979	8.86671e-05	0.00177943
ENSMUSG00000030641	Ddias	0.466661	0.390619	0.312612	0.38118	0.126689	0.544014	0.207893	0.487031	0.247666	0.48642	0.726155	0.872336	2.42546	1.33982	1.76925	2.69756e-06	0.000108021
ENSMUSG00000030649	Anapc15	2.6717	2.51408	2.30604	2.50037	2.49148	1.68393	1.78805	2.67048	2.16058	2.67505	2.90052	4.94658	3.39462	3.66089	4.16314	0.0054722	0.0426002
ENSMUSG00000030657	Xylt1	1.5671	1.0925	1.11564	0.757637	1.02996	0.522268	0.707005	0.867828	0.751516	0.737881	0.248905	0.171055	0.73833	0.411851	0.438487	0.000452108	0.00631306
ENSMUSG00000030659	Nucb2	2.68386	2.30161	3.00324	2.45312	1.78661	5.3757	1.24057	3.51964	2.57728	2.92393	5.77324	7.92156	9.84331	7.4874	8.38116	5.7638e-07	3.12254e-05
ENSMUSG00000030662	Ipo5	13.4115	10.654	11.9901	12.3398	12.7907	11.3356	7.05584	14.4501	12.6799	11.2378	12.5696	16.9699	25.9317	17.382	24.8622	0.000912737	0.011016
ENSMUSG00000030672	Mylpf	4.90094	4.76163	4.96314	56.5557	4.02643	3.60384	0.671574	1.50484	1.20798	1.12508	0.935813	1.81122	1.24313	4.99121	0.723634	4.49279e-07	2.55911e-05
ENSMUSG00000030677	Kif22	2.78067	2.19881	2.28525	2.3962	1.76206	2.36262	1.47596	3.12172	2.00346	2.37988	3.73018	6.81013	8.2529	6.91987	8.02147	1.89766e-11	4.61291e-09
ENSMUSG00000030691	Fchsd2	3.79955	3.69782	3.75595	3.42456	4.25734	3.01146	2.2705	3.08374	2.66136	2.90879	2.06092	1.63403	3.02376	2.7653	1.97228	0.000841477	0.0103441
ENSMUSG00000030711	Sult1a1	131.135	113.852	155.064	120.616	142.321	72.0176	247.684	158.682	176.197	171.831	77.3852	76.3629	31.2386	76.5086	49.5535	5.58826e-06	0.000190608
ENSMUSG00000030717	Nupr1	36.3639	39.1872	50.8741	57.3355	50.6543	89.2141	56.0475	73.3309	166.424	97.2568	108.82	93.7515	24.4223	97.7519	114.996	0.00443144	0.0364896
ENSMUSG00000030730	Atp2a1	6.42592	6.16661	6.37006	16.7288	6.11881	5.03971	0.029967	0.861554	1.04145	0.97043	1.09509	1.19594	0.918144	6.25754	0.556722	0.000708041	0.00901186
ENSMUSG00000030732	Chrdl2	0.542318	0.590903	1.11	0.402797	0.107858	0.805067	0.0352803	0.386992	0.381234	0.279237	1.05578	2.73226	9.27834	1.41431	1.91957	9.79068e-07	4.78689e-05
ENSMUSG00000030748	Il4ra	4.32246	5.14503	5.01967	4.11708	4.13299	8.97001	5.15647	7.17668	8.62302	7.97147	11.307	11.9456	15.0909	10.3862	12.9896	1.40889e-11	3.79939e-09
ENSMUSG00000030762	Aqp8	420.361	437.179	338.248	326.484	218.503	88.41	239.433	283.917	155.766	412.299	56.3309	41.5509	33.5807	11.2833	31.0018	2.80782e-15	2.8506e-12
ENSMUSG00000030786	Itgam	0.462099	0.435488	0.415422	0.57141	0.575914	0.951782	0.357498	0.673858	1.53359	0.938043	1.32973	1.57453	8.24612	2.73802	3.63092	6.45952e-10	1.0135e-07
ENSMUSG00000030792	Dkkl1	0.439248	0.41992	0.239149	0.376716	0.168513	0.444823	0.319943	0.554901	0.360763	0.712322	1.26005	0.919144	1.17344	3.70217	1.96301	6.67446e-07	3.4802e-05
ENSMUSG00000030796	Tead2	0.988057	0.976882	1.19922	0.905341	0.889735	1.60279	0.31666	1.70533	1.29621	1.4189	1.9692	1.34621	5.57946	1.9036	2.60691	0.00179704	0.0185895
ENSMUSG00000030835	Nomo1	10.7477	9.06057	9.76239	8.80973	12.1128	9.26816	11.5651	10.5754	12.9626	10.046	12.6838	14.3832	17.2921	13.5783	19.3047	0.00338692	0.0300845
ENSMUSG00000030852	Tacc2	6.09791	6.52702	6.017	5.71283	6.04449	6.19563	5.65987	5.78573	5.35573	4.97695	5.03372	3.89286	3.44794	3.44991	3.34123	0.000686443	0.00880187
ENSMUSG00000030865	Chp2	115.202	86.1248	82.8918	45.6837	57.982	48.8672	52.7138	61.9852	36.3245	88.1253	25.9961	16.8492	20.9301	52.9636	25.7046	1.08617e-05	0.000332759
ENSMUSG00000030867	Plk1	20.8788	20.2505	19.3795	17.0326	20.0062	21.9552	12.3372	24.2587	23.8491	18.1275	28.9816	26.2131	38.2232	40.7608	43.354	2.35975e-05	0.000617076
ENSMUSG00000030909	Anks4b	34.2791	32.8886	28.8526	25.9992	31.9763	30.593	27.4688	16.4585	19.8145	18.2609	25.6399	14.5938	14.4676	17.8903	16.6016	0.00186624	0.0191041
ENSMUSG00000030911	Zp2	0.126364	0.293931	0.322389	0.306941	0.314057	0.0728644	0.102403	0.170496	0.0870092	0.242747	0	0.0209379	0	0.112164	0	0.00134094	0.0146848
ENSMUSG00000030978	Rrm1	2.99071	2.56658	3.17952	2.8731	2.6589	3.44733	1.56955	3.78456	2.14198	2.88509	3.74434	6.11721	10.8502	7.04619	9.8705	2.79958e-09	3.70326e-07
ENSMUSG00000030980	Knop1	3.90734	2.79202	3.55906	3.26063	3.47302	3.46048	2.26137	3.72023	4.28224	3.15108	3.78096	6.16379	10.109	6.26578	8.9574	4.50751e-06	0.000162412
ENSMUSG00000031004	Mki67	8.3455	8.02653	8.45364	7.69665	5.96203	8.52432	5.57891	8.41325	4.42076	4.44581	8.97293	10.9313	28.7166	17.8869	24.3777	8.73883e-08	6.52915e-06
ENSMUSG00000031089	Slc6a14	159.428	131.701	132.208	141.086	180.98	109.251	58.881	146.097	133.297	135.58	51.5954	32.394	59.5515	132.095	85.684	0.00316147	0.0286274
ENSMUSG00000031097	Tnni2	2.86389	3.07548	2.67082	30.5954	2.42616	3.28365	0.151468	0.986225	1.08384	0.851179	2.3343	2.53186	1.45683	3.97838	0.485517	0.000339477	0.00504219
ENSMUSG00000031104	Rab33a	1.66771	1.48499	1.24933	1.21348	1.62975	0.699775	1.51539	1.17065	1.55709	1.30409	0.882055	0.496562	0.132627	0.062434	0.19322	0.00105713	0.0122779
ENSMUSG00000031149	Praf2	8.46334	8.04694	8.21614	5.51741	6.10928	10.6255	7.81527	7.63185	6.10238	7.05974	14.4359	14.9845	17.4308	9.39395	10.5912	0.00284092	0.0263722
ENSMUSG00000031167	Rbm3	33.8511	30.0647	31.2124	38.3315	33.0921	26.1899	19.7302	39.2107	46.0847	34.4635	32.8365	89.8129	46.7465	50.8913	95.4604	0.000729084	0.00918486
ENSMUSG00000031207	Msn	6.23132	8.56474	7.9858	5.564	4.5042	7.26077	4.51625	7.44714	6.25226	6.12705	6.91277	9.10463	37.7679	7.8815	20.196	4.43858e-05	0.00104939
ENSMUSG00000031226	Pbdc1	1.84194	1.7161	2.14366	1.69615	1.66261	1.99077	1.77296	1.90555	1.76763	1.94062	2.46961	3.10632	4.05859	3.50749	4.0046	0.000114667	0.00216053
ENSMUSG00000031245	Hmgn5	13.4996	13.0562	12.5762	11.5559	13.3312	17.5063	15.4014	17.0031	13.0408	11.55	20.5642	13.2592	29.6405	22.2703	34.9449	0.000237092	0.00379739
ENSMUSG00000031256	Cstf2	4.66503	3.77561	3.54903	3.71307	4.01017	4.70082	3.67321	4.5252	3.87033	4.13419	4.10221	4.04584	8.04414	6.83449	7.9955	0.00618856	0.0464991
ENSMUSG00000031257	Nox1	2.77454	2.79843	2.6052	3.04694	2.05591	3.18752	0.761123	5.45517	2.21868	3.96917	3.30139	1.16088	16.368	8.47774	15.6628	0.000538346	0.00728575
ENSMUSG00000031262	Cenpi	0.543267	0.599808	0.566148	0.437157	0.360171	0.597557	0.383916	0.950614	0.446994	0.413168	0.742925	0.855537	2.54659	1.3479	2.45835	4.0361e-05	0.000971536
ENSMUSG00000031278	Acsl4	2.67789	2.49663	2.66135	2.71981	2.92937	3.32218	1.81294	3.17181	2.48464	2.58612	2.84556	3.61102	9.55872	3.1716	5.67344	0.00279446	0.0260138
ENSMUSG00000031337	Mtm1	4.34775	4.2826	3.11332	3.69013	4.80151	3.45896	2.56423	3.0188	2.96355	2.36829	1.45652	1.74938	1.88023	2.98933	2.66749	0.000127649	0.00233159
ENSMUSG00000031353	Rbbp7	32.1193	28.9282	32.8105	31.3964	30.883	30.02	20.5271	35.1665	32.0528	29.2018	33.0821	41.4001	67.285	47.2154	70.4355	0.000302857	0.00463387
ENSMUSG00000031371	Haus7	5.95634	5.50699	6.65872	5.51653	4.75298	5.48198	3.99454	6.70672	5.47767	6.28609	8.4475	11.1851	9.74394	9.24793	9.33105	0.00621804	0.0467003
ENSMUSG00000031375	Bgn	9.86559	11.2251	12.053	7.1348	6.78485	21.6215	7.04834	9.26976	10.7417	8.24801	37.1009	3.90003	136.64	8.97486	32.7932	3.912e-05	0.000945834
ENSMUSG00000031379	Pir	1.25946	0.808518	0.993165	1.48708	1.14213	1.50596	0.856891	1.21329	1.49342	1.579	2.12367	2.42959	2.14815	1.87019	3.12386	0.00191835	0.0194758
ENSMUSG00000031382	Asb11	1.68012	2.03448	1.44689	1.71991	1.51973	0.60672	0.034547	0.87172	0.928467	0.929923	0.286902	0.395904	0.0964105	0.763345	0.269706	0.000558148	0.00745018
ENSMUSG00000031383	Dusp9	0.113054	0.197204	0.174231	0.231337	0.186172	0.576053	0.69629	0.176158	0.224155	0.112525	0.443758	0.516982	1.06164	0.691856	0.698315	0.00182844	0.0188626
ENSMUSG00000031400	G6pdx	13.4936	14.7164	15.4657	13.4943	17.376	20.8426	23.9057	15.7405	11.9415	14.4272	29.7359	28.5098	27.8154	20.5466	22.7512	0.000790499	0.00980523
ENSMUSG00000031403	Dkc1	5.11182	4.04271	4.26898	4.36749	4.16446	4.06348	2.04245	3.96076	4.46994	3.80533	3.98111	4.88062	12.2141	5.89622	11.3946	0.000890827	0.0108157
ENSMUSG00000031410	Nxf7	0.63847	0.600821	0.412448	0.443329	0.533554	0.242477	0.53683	0.208622	0.196658	0.343432	0.279019	0.0460047	0.196316	0.0202725	0.114338	0.00312713	0.0284207
ENSMUSG00000031422	Morf4l2	36.3745	33.8617	35.3471	36.2012	33.717	32.0661	16.8205	37.4596	33.2268	32.6972	38.074	43.7434	72.8645	56.2901	70.5138	0.000413431	0.00589216
ENSMUSG00000031434	Morc4	0.824815	0.731282	0.635111	0.58373	0.811015	0.713414	0.301023	0.782208	0.721721	0.500257	0.869547	0.942718	1.83161	1.29143	1.61507	0.00590973	0.0449718
ENSMUSG00000031444	F10	0	0	0	0.0949325	0	0.0273268	0	0.0607768	0	0	0.132473	0.524827	0.675422	1.10343	0.0832303	8.50534e-05	0.00171689
ENSMUSG00000031453	Rasa3	5.81779	5.47268	5.78633	4.77863	5.28992	4.71604	2.78723	6.27204	6.29858	5.517	5.70117	7.54247	15.2167	6.26171	11.2349	0.00224813	0.0219833
ENSMUSG00000031461	Myom2	0.260518	0.235391	0.340858	0.732271	0.121648	0.18474	0.0043034	0.0962295	0.116853	0.103946	0.0675188	0.0970208	0.0540439	0.156756	0.0652556	0.00150652	0.0162378
ENSMUSG00000031479	Vps36	9.74091	9.61257	8.43997	8.72342	9.80737	7.13582	6.68504	8.47379	7.37546	8.71214	9.16852	10.1376	14.728	12.5761	15.7129	0.0027506	0.0257029
ENSMUSG00000031490	Eif4ebp1	8.9345	9.05651	10.3425	10.6492	9.88764	11.2927	9.1479	10.6786	10.2565	9.60505	18.6308	47.3379	17.8605	14.9559	14.2507	3.87725e-06	0.000145651
ENSMUSG00000031502	Col4a1	20.4541	21.0522	21.1064	17.1571	13.5694	22.2009	9.65637	20.4452	18.5531	16.6328	30.7027	21.293	158.809	23.449	63.0074	3.87417e-06	0.000145651
ENSMUSG00000031503	Col4a2	17.2146	17.9947	18.8944	13.0048	10.689	17.5222	8.62552	16.9322	16.3989	13.5575	30.1475	19.3653	105.54	18.0751	47.3578	3.882e-06	0.000145651
ENSMUSG00000031527	Eri1	2.1786	1.59238	2.17016	2.08593	2.05337	1.92461	1.41058	2.78648	1.93285	2.17616	2.12606	2.59488	6.03554	3.9551	5.03858	0.000169201	0.00293423
ENSMUSG00000031530	Dusp4	1.33971	1.56021	1.0848	1.48866	1.08353	1.95431	0.357021	1.29108	1.06254	0.926475	1.50034	4.94163	4.47107	2.81581	3.52607	0.000110424	0.00210355
ENSMUSG00000031538	Plat	0.768393	0.810145	1.42699	0.719533	0.425672	1.78541	0.436453	1.3636	1.24673	1.03681	1.21366	7.59038	5.39784	1.07248	1.43485	9.65339e-05	0.00189975
ENSMUSG00000031543	Ank1	0.938501	0.693018	1.05565	1.1256	0.556902	0.19931	0.329101	0.639583	0.375666	0.486907	0.630887	0.104445	0.431015	0.0685813	0.227776	0.0027328	0.0255923
ENSMUSG00000031548	Sfrp1	2.7548	2.93285	3.25624	1.77969	1.074	1.46952	0.446496	3.80626	3.42185	2.8576	3.41747	1.86508	98.9574	1.73757	10.6989	1.29688e-06	5.96519e-05
ENSMUSG00000031562	Dctd	0.71897	1.04541	1.3224	0.828888	1.36047	0.975278	0.332626	1.77038	1.2487	1.22988	1.42902	1.97094	4.17059	2.2288	2.84933	0.00275478	0.0257138
ENSMUSG00000031578	Mak16	7.31092	7.19448	7.47585	7.5576	6.38127	6.74648	5.38173	7.04183	7.9067	7.97094	7.86902	14.4271	13.771	11.4728	13.7471	0.000365881	0.0053244
ENSMUSG00000031584	Gsr	28.2875	26.6371	26.0526	28.9579	30.7123	28.494	23.9333	32.6062	30.2651	25.4688	34.9569	63.1763	62.0424	60.9989	59.1005	5.56084e-08	4.54855e-06
ENSMUSG00000031604	Msmo1	34.5504	37.7819	27.2581	30.5477	32.5937	30.9015	12.5604	15.6996	8.10176	12.6506	31.0854	14.8895	24.8204	31.7549	15.9664	0.0042887	0.0356888
ENSMUSG00000031613	Hpgd	145.998	104.487	129.968	152.384	190.353	141.579	130.151	97.3661	123.279	113.963	62.4272	153.812	36.5439	60.1596	50.7689	0.00443056	0.0364896
ENSMUSG00000031616	Ednra	0.892408	0.717091	1.13037	0.814656	0.893974	1.1029	0.562614	1.82283	1.65751	1.22399	1.7418	0.764553	8.09169	0.644347	3.00153	0.00321788	0.0289559
ENSMUSG00000031617	Tmem184c	2.05726	2.0188	2.15651	1.84734	1.42939	2.79796	1.79363	2.02769	1.98774	1.47524	2.08818	1.90723	7.82533	4.31181	4.01111	0.00674374	0.0495099
ENSMUSG00000031618	Nr3c2	18.0221	21.1674	16.0452	19.0219	21.6034	12.2114	9.74708	12.9451	12.6579	9.6165	6.42732	4.51587	6.25134	7.38114	7.44024	8.40214e-15	6.77781e-12
ENSMUSG00000031627	Irf2	9.7206	10.416	10.4141	10.0274	9.71886	14.6918	14.5837	10.0287	8.98925	7.0823	8.57904	5.35004	7.96225	7.11528	5.69631	0.00448494	0.036821
ENSMUSG00000031629	Cenpu	0.519375	0.707348	0.743118	0.446231	0.577423	0.333523	0.236586	1.14733	0.758422	0.301267	0.854641	2.03063	2.14893	1.73783	2.5961	5.43286e-05	0.00122891
ENSMUSG00000031657	Heatr3	4.16793	3.51099	3.78266	3.76769	3.27336	2.5022	1.99953	3.24108	3.06632	2.99753	3.07905	5.41408	6.81745	4.98594	6.26459	0.0011763	0.0133371
ENSMUSG00000031662	Snx20	1.02953	0.912923	1.32925	1.00965	1.3824	1.78496	3.41863	1.77235	2.6465	2.18679	2.58031	2.40888	1.69414	1.64836	2.0204	0.000632153	0.00824043
ENSMUSG00000031669	Gins3	0.804764	0.727378	1.00278	0.840226	0.465666	0.726134	0.383621	0.90844	0.94506	0.498558	0.933636	1.08902	2.50808	1.70367	2.29786	0.00325793	0.0291794
ENSMUSG00000031672	Got2	14.3144	14.318	15.4053	12.9165	14.0487	10.6002	9.70668	15.6957	14.1486	13.1979	18.2254	20.9462	25.8056	16.3413	22.3642	0.000914321	0.0110232
ENSMUSG00000031683	Lsm6	5.81584	4.86563	6.06499	5.34417	5.34047	4.41964	3.38217	6.29487	5.40273	5.73575	6.26479	6.97508	10.9087	9.40935	10.7492	0.000585365	0.00775946
ENSMUSG00000031697	Orc6	4.04585	3.84058	4.18922	4.71554	3.14407	3.79188	2.52341	4.73578	4.07385	4.26508	5.03385	7.79464	7.31175	6.66975	7.36424	0.00307663	0.0280505
ENSMUSG00000031712	Il15	8.41018	12.5867	10.9512	13.3294	13.8964	4.24776	9.48061	7.67824	8.0501	8.06217	4.79301	3.79713	2.42067	2.21901	2.57603	7.3837e-10	1.11785e-07
ENSMUSG00000031722	Hp	2.78631	0.82363	2.74996	7.15129	5.23081	4.67609	1.75618	4.65016	0.627365	1.10797	9.9746	173.192	55.5661	14.5102	3.94387	1.54954e-10	2.93885e-08
ENSMUSG00000031729	Ist1	23.6507	22.6723	21.0553	21.9151	24.311	19.4674	24.3596	19.8571	21.564	19.0369	17.9814	14.8381	11.9132	17.163	13.5422	0.0052804	0.041576
ENSMUSG00000031732	Phlpp2	14.5222	13.5338	11.1031	10.7082	11.2029	4.67488	6.17093	7.48374	3.81653	5.23571	3.12378	1.96077	3.78189	4.17528	2.24573	7.96647e-17	1.24994e-13
ENSMUSG00000031740	Mmp2	14.3087	14.2912	12.9477	10.9321	12.3301	12.2593	6.14087	18.1215	17.6715	17.2372	27.4969	10.9933	125.654	4.2695	33.0331	0.00147651	0.0159869
ENSMUSG00000031756	Cenpn	0.628903	0.586017	0.963198	0.688032	0.642774	1.0368	0.617639	0.879309	0.573082	0.68291	1.46192	1.82808	2.84051	2.09906	2.48695	5.40188e-06	0.000186462
ENSMUSG00000031785	Adgrg1	7.42151	7.96877	8.23371	7.40924	9.15671	13.074	4.68105	10.5534	12.7262	10.571	16.9139	13.5149	15.36	15.2845	14.4205	0.000289556	0.00446599
ENSMUSG00000031799	Tpm4	24.8953	25.8606	26.3504	25.0134	26.3837	32.1271	11.3229	28.8685	24.0731	24.6362	37.6126	29.544	114.902	42.3969	70.171	2.00557e-05	0.000539161
ENSMUSG00000031805	Jak3	3.33382	3.92831	3.56961	2.0966	2.75351	4.87578	2.1641	3.67644	4.34474	3.39173	5.80701	3.69582	6.64069	7.77887	4.24931	0.00535345	0.042012
ENSMUSG00000031825	Crispld2	4.36671	3.94736	4.45595	3.65116	3.06021	2.47237	1.55114	3.28882	4.59699	2.95927	4.02832	11.1967	21.7222	2.85289	9.76099	9.60985e-06	0.000298303
ENSMUSG00000031826	Usp10	3.58761	3.43348	3.73352	2.99951	3.55577	4.17627	3.37202	3.44781	3.29737	3.73966	4.77639	4.3207	7.10841	5.49347	5.50056	0.00103773	0.0121178
ENSMUSG00000031827	Cotl1	27.5827	36.2524	35.0144	33.6975	31.7517	33.2806	29.5098	37.2619	35.7298	31.0046	56.8674	48.744	79.9951	37.4957	52.4942	0.000199129	0.00333343
ENSMUSG00000031844	Hsd17b2	59.0448	62.1027	64.7979	67.6043	95.5594	80.2505	186.561	56.4992	71.4694	76.6085	67.2443	38.1805	16.8311	45.0671	23.674	0.000558056	0.00745018
ENSMUSG00000031848	Lsm4	60.9869	52.783	57.7378	72.8547	54.4105	41.8984	44.2459	66.5333	63.1369	69.4617	85.1046	101.562	77.6249	106.008	84.2472	0.00138348	0.0151027
ENSMUSG00000031871	Cdh5	2.30732	2.20611	2.34256	2.38606	2.62445	3.04649	1.7489	2.87861	2.80695	2.69537	4.30045	3.12583	20.896	5.13721	5.90035	1.29224e-06	5.96329e-05
ENSMUSG00000031884	Ces2d-ps	51.7836	45.8353	37.7634	53.1084	72.0907	46.1006	56.8732	39.1468	49.0135	59.4115	33.1016	41.2068	4.90903	7.64871	17.1227	0.00128215	0.0141307
ENSMUSG00000031886	Ces2e	66.8906	55.2927	69.7342	66.3143	94.119	98.3866	233.753	74.7462	108.66	111.336	72.5836	69.3258	12.1269	47.302	45.8951	0.0005417	0.00729836
ENSMUSG00000031904	Slc7a6	1.91525	1.80547	1.8157	1.64144	1.72074	1.97765	1.07251	2.43121	3.21908	2.20211	2.25666	2.98317	6.56723	4.20175	5.67257	0.000137164	0.00245828
ENSMUSG00000031906	Smpd3	23.8715	22.9943	22.658	23.0853	24.1716	21.8694	8.92544	19.3296	20.2745	18.4814	31.0019	15.9016	40.1965	42.4518	36.1053	0.00310541	0.0282681
ENSMUSG00000031930	Wwp2	18.4259	18.2127	17.743	16.5848	17.1296	11.9187	12.6326	14.9927	16.0211	14.3022	12.1257	11.0729	7.23162	8.46091	7.36478	2.98063e-05	0.000746506
ENSMUSG00000031932	Gpr83	0.418293	0.369303	0.331829	0.666519	0.428533	0.092872	0	0.152494	0.175986	0.107905	0.0995779	0.0178527	0.173705	0.036277	0.0376375	0.000194844	0.0032872
ENSMUSG00000031954	Cfdp1	32.4368	31.3394	36.4599	32.509	30.9186	31.6874	24.3045	30.9265	34.0593	35.209	46.6727	45.8676	59.8866	44.0025	47.8665	0.000861001	0.0105304
ENSMUSG00000031960	Aars	10.3291	9.32746	9.33609	9.5107	9.75801	7.31671	6.28094	8.69517	9.06787	9.62453	11.3826	11.2827	13.8625	13.5254	14.0393	0.00302991	0.027683
ENSMUSG00000031963	Bmper	0.153472	0.0619895	0.241457	0.504716	0.315747	0.602499	0.248301	0.201711	0.534427	0.331396	0.414808	1.03197	2.52578	0.394098	0.72897	0.00125405	0.0139546
ENSMUSG00000031967	Afg3l1	8.54074	6.8257	6.8666	7.79981	8.60401	4.59858	5.81011	7.83012	8.14113	7.91024	9.12703	9.25492	11.7652	14.0267	12.7902	0.00158624	0.0169411
ENSMUSG00000031972	Acta1	16.2977	16.5811	19.2755	85.0669	16.9986	34.6491	4.21429	4.82565	8.20949	4.30269	12.6289	5.39414	5.49392	15.5172	7.06356	0.00183619	0.0189086
ENSMUSG00000031976	Urb2	1.76692	1.56151	1.50691	1.15544	1.38396	1.466	1.17815	1.46053	1.81071	1.14663	1.45416	1.30239	3.82696	3.09252	4.14674	0.00432091	0.0358531
ENSMUSG00000032010	Usp2	8.87694	7.10129	7.38964	7.61017	12.1392	3.69415	5.63778	2.82143	1.91731	2.86591	4.36487	4.66542	2.42136	1.86306	1.66593	7.11259e-07	3.67534e-05
ENSMUSG00000032013	Trim29	0.275832	0.411658	0.199834	0.352065	0.504684	1.87811	0.106741	0.536616	0.500109	0.436496	2.23652	2.19558	2.41532	1.27056	1.47987	2.48266e-05	0.000644333
ENSMUSG00000032036	Kirrel3	0.351495	0.324679	0.283102	0.16626	0.166964	0.054372	0.0275839	0.23957	0.190658	0.206111	0.0822699	0.0691205	0.0821506	0.0568967	0.0825777	0.00406632	0.0342344
ENSMUSG00000032038	St3gal4	162.415	145.799	131.242	137.606	106.465	57.4183	14.0377	62.9493	40.6425	65.9012	31.6163	11.7458	29.6233	45.8666	29.7699	9.31531e-11	1.86945e-08
ENSMUSG00000032058	Ppp2r1b	3.0067	2.3264	2.39573	2.10858	2.82178	2.35996	1.6827	3.5709	3.31211	2.52666	2.57357	3.40635	6.76302	7.74863	5.93786	0.000144472	0.0025732
ENSMUSG00000032059	Alg9	6.46196	6.34104	6.99223	6.12832	7.46848	8.10245	8.01901	7.30971	7.95256	8.07351	11.215	7.2034	11.1554	12.3756	14.3968	0.000707516	0.00901186
ENSMUSG00000032068	Plet1	24.6995	17.4054	45.5783	18.9417	31.8801	170.196	14.5976	57.3762	86.6082	53.1937	129.24	45.1537	14.6376	59.2443	150.065	0.00567316	0.0436722
ENSMUSG00000032076	Cadm1	0.681553	0.706105	0.839046	0.722937	0.483523	0.503267	0.204393	0.483072	0.533859	0.721028	0.314801	0.230825	0.443498	0.162722	0.326416	0.00572708	0.043911
ENSMUSG00000032085	Tagln	809.215	800.987	973.859	880.298	360.926	186.912	367.534	664.504	507.632	507.442	403.157	206.777	473.517	136.19	450.687	0.00358441	0.0313236
ENSMUSG00000032086	Bace1	3.1456	3.11071	3.67807	2.58901	3.0536	2.79757	1.62793	3.58604	3.92088	2.77084	3.26167	3.5115	8.95675	3.8493	6.60974	0.00628096	0.0469866
ENSMUSG00000032092	Mpzl2	9.6189	9.0525	9.00224	9.55661	12.0822	8.1908	4.39446	7.54801	6.37312	5.5412	5.5026	5.19557	8.04418	8.67025	5.57854	0.00423023	0.0353215
ENSMUSG00000032105	Pdzd3	11.4824	11.3262	10.0518	13.4595	15.3808	6.80559	9.47204	11.8915	12.9581	12.1065	7.75004	8.12633	3.15508	8.9438	4.97908	0.00318334	0.0287199
ENSMUSG00000032115	Hyou1	8.72679	8.06838	8.6993	6.94935	7.75531	9.0896	5.01594	7.24245	7.87006	7.67118	13.1115	9.47628	23.2592	17.8379	17.8344	1.35831e-07	9.33989e-06
ENSMUSG00000032116	Stt3a	10.929	11.0138	9.997	9.56695	11.7081	12.04	9.05215	11.7315	10.8952	9.27761	12.7062	8.73321	21.7713	19.5212	22.4759	0.00405227	0.0341661
ENSMUSG00000032122	Slc37a2	32.4595	27.9033	31.7459	22.7845	32.8984	3.65795	59.7452	18.6097	8.12785	17.2698	2.89152	0.109604	7.59862	2.34365	0.572835	7.25319e-06	0.000238259
ENSMUSG00000032126	Hmbs	6.9379	7.21066	8.33759	7.6833	8.19816	8.12265	6.26054	6.87759	7.26416	8.21648	10.9067	13.9654	10.3278	12.0602	12.2051	0.000276834	0.00433565
ENSMUSG00000032187	Smarca4	13.3628	12.8639	12.0746	10.4589	12.9504	13.604	10.0099	12.7463	12.9276	9.98526	16.6004	11.3194	26.2087	21.2102	20.8947	0.00185504	0.0190267
ENSMUSG00000032218	Ccnb2	15.399	11.8898	15.8429	13.0253	10.6228	14.0457	10.4095	12.6103	9.13433	8.60158	20.8541	38.5233	38.742	29.7393	37.4456	5.04451e-13	2.48752e-10
ENSMUSG00000032220	Myo1e	18.6898	19.6889	18.8331	15.0616	18.1481	17.3026	19.3751	14.5654	13.744	12.7288	12.8945	7.65272	13.4117	11.5573	10.4332	0.00196718	0.0198431
ENSMUSG00000032232	Cgnl1	4.95419	4.45202	4.90927	3.83377	3.56876	2.63326	0.767534	4.47774	3.76488	3.15387	3.62259	3.97574	12.6037	7.43207	5.6183	0.00516536	0.040902
ENSMUSG00000032254	Kif23	2.15792	1.94791	1.82812	1.8937	1.49119	2.68151	1.01725	2.2165	1.55957	1.35238	2.30864	3.2999	7.20946	5.02022	6.21576	2.46717e-07	1.54279e-05
ENSMUSG00000032281	Acsbg1	0.266865	0.268213	0.259341	0.225231	0.0926417	1.38116	0.0386235	0.277594	0.346449	0.266955	0.786404	1.56606	2.65744	1.72833	0.539565	8.52273e-05	0.00171839
ENSMUSG00000032300	1700017B05Rik	2.52649	2.3203	2.37251	1.87506	1.86372	3.49441	2.84601	2.99094	3.38189	2.29183	4.72978	6.05993	8.47874	3.61338	5.04978	4.05835e-07	2.35044e-05
ENSMUSG00000032315	Cyp1a1	0.326111	0.058045	0.124432	0.472442	0.416177	28.6186	0.0138663	0.226481	0.169947	0.350638	0.147781	0.209898	0.3472	0.0413298	0.256182	1.96154e-06	8.40057e-05
ENSMUSG00000032332	Col12a1	2.11618	2.39972	3.04164	1.41213	1.39893	1.97275	0.497509	3.004	1.90002	1.9761	2.07454	0.83317	22.9742	1.18147	7.33122	0.00167876	0.0176787
ENSMUSG00000032334	Loxl1	4.95787	5.07809	5.87894	4.39962	2.39884	2.9928	1.57166	5.62649	4.42039	3.6207	7.25937	6.21365	32.3198	1.89521	8.42333	0.00127836	0.0140979
ENSMUSG00000032340	Neo1	11.7263	12.0967	11.0264	10.9466	12.7989	8.2627	9.35272	9.44883	8.99055	7.85813	6.7341	5.22656	9.35971	7.43552	8.88143	0.00221642	0.0217347
ENSMUSG00000032348	Gsta4	24.0102	13.7071	20.1279	22.3877	28.5095	37.9866	20.9671	43.6347	47.5851	35.8469	50.0155	66.1973	37.2208	36.6338	40.6474	7.90298e-05	0.00162185
ENSMUSG00000032373	Car12	4.24459	3.62411	5.1661	3.27564	6.95348	10.3515	30.5679	5.29548	8.67827	5.89345	8.91091	5.68435	3.26971	3.22998	10.7513	0.001495	0.0161465
ENSMUSG00000032397	Tipin	5.39459	4.61565	5.16023	5.11893	3.94566	4.55955	2.53562	6.96365	5.89299	5.01697	5.43674	8.61294	14.555	8.21478	12.729	0.000905492	0.0109516
ENSMUSG00000032400	Zwilch	1.15615	0.926277	1.119	1.09579	0.952211	1.04545	0.427807	1.93147	0.9717	0.93651	1.16431	1.82193	4.74582	2.88842	4.06855	0.000119258	0.00222516
ENSMUSG00000032423	Syncrip	6.51199	5.95944	5.85167	5.63654	6.02071	6.36213	3.56229	6.02208	6.14985	5.14837	5.76825	6.03377	15.6821	9.0808	14.802	0.000849109	0.0104156
ENSMUSG00000032431	Crtap	6.71338	7.27621	9.11189	7.36064	6.40449	5.82874	5.95408	10.6127	11.0801	9.37816	12.5034	9.04168	28.4898	8.1125	13.1062	0.00674704	0.0495099
ENSMUSG00000032440	Tgfbr2	7.14511	7.92686	6.90235	6.84197	7.33213	6.37983	3.88991	10.6085	11.1684	8.52437	9.51235	9.21067	33.6421	9.30141	18.8092	0.00054156	0.00729836
ENSMUSG00000032446	Eomes	0.0251933	0.0162076	0.0514645	0.0540786	0.0349711	0.116348	0.292256	0.0335891	0.143581	0.0900462	0.333422	0.0657893	0.299274	0.126816	0.157773	0.00176739	0.0183423
ENSMUSG00000032481	Smarcc1	3.91193	3.84572	3.419	2.76223	3.29245	4.55889	2.58441	3.89712	4.02946	3.29677	3.95492	3.25835	10.0924	6.1522	8.49497	0.00127783	0.0140979
ENSMUSG00000032484	Ngp	0	0	0.076972	0	0	0.098754	0	0	0	0	0	6.35909	4.19849	2.21832	0.135375	3.0837e-07	1.84797e-05
ENSMUSG00000032487	Ptgs2	0.877063	0.742024	1.20013	1.11981	1.45526	1.17033	3.87544	2.35766	1.31152	0.696823	2.32112	2.74937	3.27955	4.43685	3.36422	0.000472913	0.00654784
ENSMUSG00000032501	Trib1	8.09729	6.27708	8.14087	8.09017	8.10522	10.3125	9.4079	13.9267	10.053	8.17772	7.66799	3.87092	6.79752	5.58927	7.28111	0.001232	0.0138041
ENSMUSG00000032515	Csrnp1	4.44089	5.94571	3.8314	5.06038	4.10227	2.60554	1.07215	2.40272	3.06263	1.59678	1.99295	3.71729	4.8559	3.0248	1.66153	0.00461279	0.0376417
ENSMUSG00000032536	Trak1	26.8894	24.5685	22.9076	22.2637	23.038	14.4069	10.8135	19.8452	17.2151	18.9137	13.0659	14.4308	13.3652	21.219	11.4917	0.00379529	0.0326373
ENSMUSG00000032548	Slco2a1	9.04847	8.52295	9.31183	6.94571	8.79934	5.20592	10.0311	4.35487	4.76091	3.984	4.18698	3.59083	6.22241	2.70234	3.27002	0.000157101	0.00276393
ENSMUSG00000032553	Srprb	7.98113	7.86707	7.57019	8.11723	8.10513	7.66282	7.69005	8.58093	9.04207	8.49645	9.19779	10.7781	13.3065	12.7261	15.9312	0.00120014	0.0135558
ENSMUSG00000032554	Trf	10.3652	7.49869	9.43875	15.0014	14.4637	7.98778	5.26834	12.7656	6.00136	7.91898	16.3492	28.1129	51.3747	24.6464	13.5233	6.22688e-08	4.95252e-06
ENSMUSG00000032555	Topbp1	2.73543	2.52344	2.79519	2.50622	2.98007	2.89636	1.93345	3.03314	2.10223	2.22425	2.78429	2.98562	7.71403	4.54687	7.52678	6.2739e-05	0.00136719
ENSMUSG00000032564	Cpne4	0.439668	0.163368	0.623052	0.158344	0.14994	0.0864342	0.0928274	0.355679	0.19835	0.19227	0.0461682	0.0570648	0.0997468	0.039554	0.127678	0.00181222	0.0187176
ENSMUSG00000032575	Manf	21.3025	20.487	21.183	24.823	18.7457	26.3046	15.192	21.9205	20.3307	25.6683	28.7078	32.5357	39.949	42.086	40.2206	7.26036e-05	0.00152071
ENSMUSG00000032580	Rbm5	7.49097	7.48767	7.22976	7.34448	8.12388	7.08188	7.02063	8.03017	8.11023	7.22037	6.14069	4.41219	4.88633	6.36576	4.45227	0.00464231	0.0377576
ENSMUSG00000032586	Traip	0.587169	0.346298	0.509967	0.549769	0.530559	0.63673	0.410141	0.777433	0.411943	0.513636	1.04274	1.91537	1.61692	1.25526	1.82503	1.30433e-06	5.96519e-05
ENSMUSG00000032596	Uba7	7.41009	8.95007	7.04425	7.21015	8.29018	5.65505	6.3987	6.05585	7.64939	6.77681	7.20279	2.59532	3.35964	4.3775	3.24568	0.000549249	0.00738278
ENSMUSG00000032640	Chsy1	1.11085	1.12503	0.9639	1.38706	0.933521	1.38279	0.811835	1.44906	1.59055	0.961573	1.58598	0.924066	7.65296	1.4936	3.47308	0.00167949	0.0176787
ENSMUSG00000032643	Fhl3	0.755338	1.33783	1.32291	1.59164	0.724972	1.7536	1.32584	1.98647	1.49133	1.54555	3.56062	4.1215	5.98508	1.90314	3.10605	7.18309e-05	0.00150819
ENSMUSG00000032648	Pygm	4.56799	3.94849	5.14574	11.3539	2.77895	2.65141	1.80276	2.33085	3.15494	2.77669	2.39021	1.49355	2.16815	1.7005	2.56251	4.07204e-05	0.000978822
ENSMUSG00000032656	Marchf3	2.27843	2.74493	2.3145	1.86091	1.34012	1.64012	0.962135	1.37331	1.19536	1.54094	0.552064	0.694014	0.94224	0.582401	0.368319	2.08563e-06	8.8442e-05
ENSMUSG00000032661	Oas3	2.2163	1.71588	1.72984	0.553554	1.44165	1.5511	5.10651	2.05363	1.13093	1.24	0.984003	0.214217	0.742736	0.154453	0.632517	0.000265349	0.0041852
ENSMUSG00000032690	Oas2	2.18953	1.85974	1.48519	0.673332	0.693222	1.53726	2.92663	1.67198	0.817602	1.47611	0.802018	0.116184	0.883162	0.385202	0.436091	0.00207029	0.0205825
ENSMUSG00000032691	Nlrp3	0.089695	0.0215947	0.0798461	0.0395896	0.0227969	0.143444	0.0934067	0.030941	0.0983336	0.0207859	0.113915	0.525391	1.10376	0.709253	0.25947	8.38298e-08	6.31798e-06
ENSMUSG00000032717	Mdfi	0.65615	0.558324	0.79932	0.625111	0.303296	1.25826	0.23321	0.973118	1.14775	1.13016	2.5231	4.27792	3.87531	1.07863	0.952537	6.98852e-05	0.00147812
ENSMUSG00000032725	Folr2	1.20748	0.848148	0.805235	1.01295	0.647237	0.452549	0.266302	0.347436	0.439085	0.629237	1.67432	0.309452	6.31252	0.262067	1.28862	0.00336124	0.0299029
ENSMUSG00000032727	Mier3	10.7826	9.07941	10.1752	10.8825	13.6714	15.4535	26.2243	7.84502	11.6337	6.97331	5.5049	3.08438	2.57739	2.63841	3.41585	6.13492e-10	9.71399e-08
ENSMUSG00000032783	Troap	0.890899	0.697308	1.10021	0.606382	0.482458	0.937493	0.610452	0.925048	0.758116	0.638293	2.05437	2.69233	2.26707	2.12855	1.98369	3.18139e-06	0.000124226
ENSMUSG00000032796	Lama1	0.121624	0.110418	0.207123	0.0856838	0.0921142	0.418575	0.11535	0.242817	0.352299	0.21406	0.715694	0.0256467	3.57765	0.369269	0.615317	2.68897e-05	0.000687541
ENSMUSG00000032815	Fanca	0.637481	0.718895	0.620802	0.380396	0.62355	0.484285	0.487785	0.842876	0.546266	0.469006	0.619031	0.802465	2.07364	1.73459	2.07688	0.000175272	0.003022
ENSMUSG00000032849	Abcc4	2.35726	2.08451	2.41628	2.0892	1.46444	2.33209	0.915811	2.07857	1.91327	1.66096	1.95883	2.55911	6.9252	4.30732	3.68109	0.000986546	0.0117103
ENSMUSG00000032867	Fbxw8	7.4279	7.21961	7.8224	6.65835	7.43115	6.60668	5.21195	8.08568	8.22262	6.38839	8.24601	9.94108	13.2054	9.37803	12.2259	0.00385636	0.0329608
ENSMUSG00000032883	Acsl3	48.2345	50.4519	41.2338	47.7826	73.3735	46.4648	67.3641	47.4016	47.0102	43.9135	36.5644	22.7469	24.3543	27.2935	32.0371	0.000110734	0.00210481
ENSMUSG00000032892	Rangrf	5.75	6.77684	6.32363	6.49678	6.06907	1.64832	1.5817	4.55444	4.22382	4.54841	3.96825	16.382	7.37692	8.36561	7.71975	0.00283276	0.0263135
ENSMUSG00000032939	Nup93	4.42127	4.29493	4.31059	3.51888	4.1116	4.80326	3.50962	3.75541	3.35919	3.41823	5.22801	7.40557	10.8023	6.55325	9.85031	2.136e-06	9.01349e-05
ENSMUSG00000032966	Fkbp1a	33.8588	30.1415	35.2996	31.467	33.5485	32.8968	36.9882	37.2453	36.7244	36.0062	44.6478	69.997	60.038	43.8071	47.1138	0.00145355	0.0157779
ENSMUSG00000032997	Chpf	4.66541	4.30474	5.17843	3.717	4.57185	4.43347	1.95264	5.52847	5.77452	6.07313	10.5639	6.25816	15.2418	6.00745	9.96939	0.000115336	0.00217076
ENSMUSG00000033031	Cip2a	2.24705	1.68326	1.82625	2.11527	1.66256	1.61941	0.879041	1.95704	1.2457	1.21269	1.6346	2.41606	7.91959	4.83096	6.8733	1.15648e-06	5.42384e-05
ENSMUSG00000033032	Afap1l1	4.46129	3.83072	3.30219	3.97231	3.8629	3.32941	1.04349	6.29844	5.1939	4.76074	4.27294	9.73274	11.5899	8.25866	10.7192	0.000352952	0.00518187
ENSMUSG00000033060	Lmo7	21.0522	20.2565	19.5977	14.1924	15.0959	21.8697	18.4187	14.1486	12.7827	10.055	10.7277	9.53521	10.236	9.62922	9.63948	0.00056173	0.0074922
ENSMUSG00000033065	Pfkm	7.01018	6.79747	6.83001	8.59506	5.76855	2.48238	2.20929	5.76735	5.48849	4.81997	3.71454	3.93698	4.7449	3.64446	3.83277	0.00321283	0.0289255
ENSMUSG00000033099	Nol12	3.68547	3.64379	3.84683	3.39204	2.845	2.8203	2.24633	3.90921	3.99886	4.38785	5.16801	6.95807	5.98834	5.78866	6.18551	0.000611564	0.00803883
ENSMUSG00000033105	Lss	7.37848	8.85823	5.64113	5.4912	7.74487	5.72198	2.44191	2.98344	1.96857	2.02929	5.81403	3.39504	6.28987	5.1709	5.53789	8.07815e-05	0.0016519
ENSMUSG00000033149	Phldb2	1.71524	1.51746	1.74903	1.45157	1.03236	2.20534	0.579455	1.7397	1.76795	1.48081	1.76349	2.58735	8.20468	1.6488	2.91289	0.00245351	0.0235775
ENSMUSG00000033166	Dis3	1.42342	1.3881	1.35094	1.23552	1.21094	1.33985	0.991298	1.34081	1.30994	1.04663	1.17124	2.46624	3.66367	1.77298	3.47385	0.000599093	0.00789896
ENSMUSG00000033191	Tie1	2.25571	2.04129	2.28961	2.59999	2.05442	1.77918	0.564816	2.65479	3.13219	2.3573	3.03139	2.09505	12.4672	3.23828	3.66991	0.00545776	0.0425825
ENSMUSG00000033216	Eefsec	4.11281	4.04443	4.09656	3.54178	4.43199	4.86227	4.17853	4.99231	4.2704	4.10696	6.23226	7.02582	9.1881	6.02217	6.93067	0.00175618	0.018248
ENSMUSG00000033256	Shf	3.63964	3.17939	3.61829	3.32591	3.14263	4.09813	1.57562	5.71592	6.64964	5.96841	7.52044	10.6716	5.72526	12.1797	11.4868	1.96225e-05	0.000532492
ENSMUSG00000033272	Slc35a4	20.0827	17.8868	20.4263	18.3491	19.9552	20.8251	17.2739	19.3032	18.0577	15.0299	24.4078	25.9468	26.7097	32.0381	26.5729	0.00306271	0.0279383
ENSMUSG00000033294	Noc4l	5.35281	5.50957	6.55432	5.86528	5.33889	6.28366	6.14424	4.87631	4.85775	5.12314	8.97031	11.7596	11.8936	8.80483	9.59286	4.45902e-05	0.00105278
ENSMUSG00000033307	Mif	70.5804	66.374	80.9948	72.5933	61.0057	69.6331	48.0189	72.3703	64.3075	78.5007	127.553	207.562	134.125	127.982	126.749	5.18565e-09	6.43879e-07
ENSMUSG00000033308	Dpyd	2.03715	1.8684	1.64549	1.89782	3.23066	2.00176	4.29033	1.94818	2.45916	2.48576	0.962294	1.71204	0.501193	0.425064	1.73776	0.00117691	0.0133371
ENSMUSG00000033355	Rtp4	7.29495	7.6731	9.71171	5.21243	4.78524	7.10652	10.4632	9.19616	5.90848	7.04995	5.21801	2.09709	4.31678	1.73775	4.02302	0.000619846	0.00811064
ENSMUSG00000033377	Palmd	0.406412	0.546654	0.534656	0.610339	0.673932	0.720139	0.485026	1.09451	0.840276	0.84519	1.19543	0.852716	1.21564	0.831618	2.05796	0.00685322	0.0499492
ENSMUSG00000033444	Specc1l	10.2833	8.92855	8.57803	7.63288	10.0543	7.92999	8.23465	7.51644	8.00461	6.88212	5.85495	6.48022	5.92984	5.15079	6.03923	0.00191073	0.0194395
ENSMUSG00000033502	Cdc14a	3.64415	3.56063	3.18344	2.60929	3.81573	2.91669	3.58456	3.16173	2.81299	2.37466	1.57704	1.19173	1.71685	1.84427	1.88927	5.08825e-07	2.82373e-05
ENSMUSG00000033508	Asprv1	1.31886	1.19279	1.43495	1.4089	0.81229	1.07123	0.360393	1.18432	1.41348	1.56513	0.843715	3.85501	10.7325	5.64076	1.15279	0.000213161	0.00349046
ENSMUSG00000033538	Casp4	8.25991	9.05384	9.59136	6.38092	4.52249	9.61135	8.64539	9.99029	11.6932	11.5582	5.71563	7.1864	4.32673	3.86152	8.34868	0.00360934	0.031485
ENSMUSG00000033576	Apol6	3.13564	1.60779	4.26527	3.25895	4.10725	5.68314	4.72228	3.35901	5.09264	4.36225	4.01557	1.99682	0.924394	0.862746	2.52362	0.00625159	0.0468532
ENSMUSG00000033581	Igf2bp2	3.31128	3.34959	3.88575	2.84907	4.50237	7.16224	11.581	3.79547	4.23051	4.18897	4.73051	3.64135	1.94533	1.79115	4.65208	0.00538402	0.0421993
ENSMUSG00000033589	Reep4	13.612	14.5448	15.534	12.9106	14.8979	23.9888	30.3799	17.0852	19.9621	19.0975	30.5649	31.1811	16.9022	21.2015	19.8935	0.00250775	0.0239919
ENSMUSG00000033618	Map3k13	3.08734	2.66322	2.66734	1.87288	3.11824	2.3008	2.0658	2.66995	1.89164	1.62128	1.8182	1.07106	1.58353	1.75363	1.61517	0.00510223	0.0405617
ENSMUSG00000033634	Nat8f2	0.422401	0.493029	0.345329	0.316347	0.275879	0.0843	0.010903	0.17821	0.09831	0.073848	0	0.097728	0.058811	0.075048	0.020702	8.1581e-05	0.00166039
ENSMUSG00000033706	Smyd5	1.8132	1.78563	1.88911	1.62703	1.90807	1.78527	1.09302	1.83984	2.57257	1.72793	2.31624	2.58835	4.33876	2.69393	3.66978	0.00495032	0.0395727
ENSMUSG00000033715	Akr1c14	51.3853	44.9246	45.8802	42.5395	55.0127	22.9361	55.977	36.7354	27.1358	33.2168	18.8177	9.19786	19.997	38.2477	30.8424	0.00210467	0.0208761
ENSMUSG00000033717	Adra2a	8.85848	6.42381	7.28632	3.98137	12.015	16.6395	58.5113	7.36182	13.7003	10.7232	9.61394	7.61995	1.25863	2.35252	5.75513	6.07545e-05	0.00133066
ENSMUSG00000033732	Sf3b3	6.01825	6.00437	6.13956	5.32238	5.51706	6.07879	4.10609	6.12244	5.60218	5.23173	7.24076	7.08021	12.0526	9.27163	11.0992	0.000108564	0.00207727
ENSMUSG00000033777	Tlr13	0.329268	0.331005	0.319949	0.287795	0.144602	0.217052	0.146942	0.454986	0.400463	0.297179	0.467258	0.483219	2.98695	0.547547	1.20998	5.78096e-05	0.00127915
ENSMUSG00000033847	Pla2g4c	0.311126	3.11053	0.359592	6.82998	0.215972	0.537693	0.365971	0.325956	0.366165	2.43404	0.264121	0.0714678	0.161853	0.399854	0.679792	0.00232722	0.0225903
ENSMUSG00000033849	B3galt2	0.397134	0.19025	0.312992	0.345437	0.50121	0.518717	0.115249	1.13936	1.54825	0.91543	0.394082	0.785515	0.939856	0.778363	3.39583	0.00500423	0.0399667
ENSMUSG00000033863	Klf9	21.4601	18.4949	17.218	15.5962	16.4473	9.97595	6.77641	10.6628	10.0352	8.55377	6.63016	9.66501	12.5758	10.0942	10.331	5.4873e-07	3.00652e-05
ENSMUSG00000033872	Best4-ps	0.758541	0.778868	0.751348	0.472813	1.35067	0.056381	0	0.17675	0	0.316069	0.041309	0	0	0	0	1.80048e-07	1.18154e-05
ENSMUSG00000033880	Lgals3bp	33.0556	36.6652	43.3464	29.2743	41.0945	76.8576	127.894	48.2411	44.176	43.0994	80.3569	79.7531	51.4524	41.3429	64.6098	0.00515931	0.0408836
ENSMUSG00000033906	Zdhhc15	0.802427	0.8374	0.990805	0.959301	1.07655	1.25505	0.484505	1.17989	1.12199	0.961115	0.893232	1.48658	2.51585	2.04706	3.19356	0.00323927	0.0290725
ENSMUSG00000033952	Aspm	0.573354	0.50475	0.422117	0.528138	0.463723	0.580755	0.297966	0.558984	0.418864	0.290901	0.418795	0.718789	1.91034	1.08451	2.00303	0.000117528	0.00219763
ENSMUSG00000033964	Zbtb41	1.51572	1.35125	1.36399	1.34496	1.59963	1.36553	1.04009	1.73555	1.75963	1.4162	1.31006	1.3333	4.17772	2.56118	3.8738	0.0056846	0.0437018
ENSMUSG00000033985	Tesk2	13.7509	11.4016	10.8114	12.667	12.2224	7.57431	5.77287	7.61304	5.68908	5.4296	4.84328	6.96585	5.537	7.79746	3.33179	5.77142e-07	3.12254e-05
ENSMUSG00000033998	Kcnk1	25.1803	27.4986	27.719	27.3822	33.4022	43.9616	28.7656	35.141	37.127	37.7011	47.8105	68.194	48.4705	52.3699	66.1783	1.5338e-06	6.78764e-05
ENSMUSG00000034023	Fancd2	0.403506	0.437763	0.291038	0.288301	0.201673	0.29802	0.136681	0.515375	0.284088	0.34663	0.306067	0.433178	1.26726	1.0021	1.34699	0.00111009	0.0127303
ENSMUSG00000034024	Cct2	60.4328	56.6656	53.645	60.7466	60.5663	52.1793	42.7724	68.0204	64.9986	59.8564	64.2587	92.2009	96.1317	85.4542	98.0809	0.0046858	0.0380396
ENSMUSG00000034088	Hdlbp	24.552	24.8525	24.9035	19.636	25.1638	25.3876	16.7658	25.4727	24.0602	23.5367	31.9095	25.8896	42.1943	40.8239	47.2831	0.00256778	0.0244943
ENSMUSG00000034157	Cipc	38.4511	26.9685	29.4396	31.3227	47.164	21.5993	26.8423	16.7645	16.9332	17.5362	12.5404	14.4982	11.8838	15.6004	12.4229	9.98763e-10	1.46082e-07
ENSMUSG00000034160	Ogt	27.3857	28.6968	23.0227	24.3548	29.7753	22.6951	19.6031	28.8446	27.3619	22.2069	11.8324	10.1151	9.35104	19.4364	8.56045	7.36514e-07	3.78319e-05
ENSMUSG00000034165	Ccnd3	6.06193	5.89818	6.92081	5.77369	5.86824	5.04389	3.35946	6.67572	5.4877	6.03213	9.11173	7.3744	10.672	8.81276	7.28149	0.00221383	0.0217264
ENSMUSG00000034187	Nsf	5.07981	4.40456	4.77387	4.5736	4.65978	5.34307	3.65895	3.76068	3.89774	3.40467	5.17354	5.39127	8.53044	7.57426	6.55952	0.0016649	0.0175639
ENSMUSG00000034205	Loxl2	5.11294	6.9933	6.44602	4.36074	2.84598	5.80561	2.71707	5.88504	4.3555	4.35313	9.13026	2.52225	42.2372	4.08936	20.0059	0.000218448	0.00356015
ENSMUSG00000034206	Polq	0.162007	0.184735	0.262835	0.140174	0.158857	0.245748	0.135755	0.278467	0.136257	0.183568	0.222658	0.270546	1.03341	0.566327	0.770793	0.000160851	0.00281656
ENSMUSG00000034266	Batf	0.16113	0.484141	0.250559	0.418701	0.132765	0.23434	0.351332	0.616636	1.01568	0.933156	0.747758	0.856253	2.04627	0.872129	0.795003	0.00521788	0.0411776
ENSMUSG00000034282	Evpl	14.2029	12.121	12.984	10.1182	13.363	8.78279	5.88538	7.85796	7.90769	8.20078	13.3113	3.21995	5.73149	7.9608	3.28369	0.00474587	0.038311
ENSMUSG00000034311	Kif4	2.20257	1.40791	1.91357	1.61178	1.4024	1.98988	1.25353	2.25172	1.08795	1.1485	2.41791	3.02524	6.40985	4.78636	5.92279	1.98049e-07	1.27542e-05
ENSMUSG00000034317	Trim59	3.01847	2.43877	2.03432	2.48724	1.84354	2.67459	1.20243	3.93048	2.24873	2.30808	2.78703	3.71383	9.97459	5.9612	9.35969	2.60715e-05	0.000668601
ENSMUSG00000034320	Slc26a2	59.1616	50.6233	41.1061	33.0521	46.7317	28.5603	33.0283	26.9334	22.0763	21.6913	16.2806	11.5656	14.2607	27.4319	19.3258	4.99332e-07	2.78898e-05
ENSMUSG00000034321	Exosc1	2.81027	2.13015	2.31446	2.23337	2.21833	3.41086	1.95832	2.13605	2.57284	2.43623	3.14427	5.17761	5.36645	3.14976	4.6352	0.00235881	0.0228584
ENSMUSG00000034349	Smc4	7.0699	5.5522	6.40614	6.15087	5.56672	6.91482	4.38246	7.45383	5.23215	4.87272	5.61331	8.03364	22.1386	11.6899	18.4844	1.86703e-05	0.000510666
ENSMUSG00000034361	Cpne2	6.93105	7.49522	8.55721	5.5339	7.38457	13.6992	11.7613	8.94873	7.12563	8.5454	15.8988	10.5462	13.3371	17.697	13.4999	9.4618e-05	0.00187425
ENSMUSG00000034413	Neurl1b	7.7237	7.19611	8.44823	5.02519	6.82728	3.71208	8.03686	6.4215	7.116	6.01912	5.55461	5.17315	2.37115	3.52119	2.68638	0.00281506	0.0261773
ENSMUSG00000034422	Parp14	6.73943	6.7601	6.98713	5.3606	5.81087	5.11776	5.58782	5.93892	5.12414	4.64628	4.01462	2.22348	4.23664	2.60096	4.34495	0.000140332	0.00250465
ENSMUSG00000034427	Myo15b	117.288	118.289	118.157	91.2483	126.24	110.283	131.813	75.1313	78.7167	76.6319	99.6768	53.6701	20.4126	42.3144	21.2885	0.00169053	0.0177691
ENSMUSG00000034449	Dhrs11	74.2111	73.3609	80.4137	59.5975	84.7094	65.4557	101.436	65.1226	52.3439	78.8649	71.6691	46.4024	15.0638	32.0543	20.1482	0.00224163	0.0219445
ENSMUSG00000034459	Ifit1	11.3059	7.69527	8.67388	4.13537	6.6265	8.42456	10.422	9.62018	6.45152	8.46879	3.52675	1.35056	1.77912	0.602087	4.60208	4.83841e-06	0.000171471
ENSMUSG00000034472	Rasd2	8.67574	7.62892	7.24317	5.05943	6.00795	2.87925	0.510947	5.31371	2.66788	3.21162	2.6633	1.88415	2.25954	4.72585	3.17609	0.000885004	0.0107717
ENSMUSG00000034574	Daam1	9.94547	8.66885	9.09618	7.29422	8.15284	8.20839	7.76866	6.76189	6.99867	5.01608	4.22218	2.74676	6.4505	4.73621	6.8342	0.00177175	0.0183659
ENSMUSG00000034612	Chst11	0.683135	0.598692	0.641288	0.638166	1.08164	0.801785	1.77361	0.715398	1.00369	0.797871	0.879603	1.17162	6.23087	0.670861	2.00266	0.00419746	0.0350988
ENSMUSG00000034621	Gpatch8	5.54704	5.48378	5.23355	4.09108	5.96761	7.40359	9.8274	6.50679	5.72409	4.97536	4.514	4.1188	5.26199	4.01197	4.44753	0.0056827	0.0437018
ENSMUSG00000034634	Ly6d	3.14964	8.05528	3.20257	4.49336	1.36468	12.4002	0.788508	4.49998	5.38354	10.1585	17.5064	34.4042	22.4626	15.8629	4.62289	0.000284188	0.00441688
ENSMUSG00000034641	Cd300ld	0.095618	0.179036	0.057414	0.101809	0.09335	0.121566	0.032407	0.26968	0.427295	0.240323	0.308351	0.180444	5.38656	0.491549	1.44382	2.76878e-07	1.68857e-05
ENSMUSG00000034647	Ankrd12	3.02459	2.80302	2.21664	2.70429	2.74909	1.94883	1.27262	1.62065	1.53012	1.41156	1.0664	1.09135	1.76469	1.25138	1.22065	4.46649e-07	2.55256e-05
ENSMUSG00000034667	Xpot	5.5521	4.85752	4.69076	4.7573	5.48914	4.45012	2.58444	5.47252	5.41726	5.20002	4.30791	5.49507	14.0184	9.49258	14.2065	0.000377001	0.00547238
ENSMUSG00000034681	Rnps1	11.3978	12.4594	14.09	11.1574	11.8525	14.6253	12.2238	13.357	12.1669	11.5124	21.3069	25.0926	19.8259	16.0032	16.7572	0.000343735	0.0050662
ENSMUSG00000034707	Gns	6.55269	6.73119	6.21692	5.53336	6.79169	5.55116	4.73086	6.8622	6.8491	5.54419	6.81233	7.65053	14.6153	7.62365	9.48429	0.00673852	0.0495099
ENSMUSG00000034731	Dgkh	3.65799	4.68269	3.3088	2.36999	3.67228	3.31236	4.24355	2.71677	2.70814	2.08263	1.41719	0.91128	1.21617	1.75357	1.42505	1.25451e-08	1.34482e-06
ENSMUSG00000034773	Hrob	0.386133	0.463772	0.602329	0.405001	0.304401	0.540679	0.327229	0.733179	0.25623	0.641924	1.26795	1.47056	1.85867	1.68559	1.64279	1.56877e-06	6.907e-05
ENSMUSG00000034785	Dio1	39.6791	43.0869	42.8464	50.5692	51.4427	35.773	41.0688	43.1155	43.773	52.0692	17.7166	7.21205	7.12568	6.11828	13.8393	9.94067e-17	1.42972e-13
ENSMUSG00000034807	Colgalt1	15.6919	13.4095	14.7902	15.6132	16.6274	17.3982	12.3573	17.3392	19.6549	17.3941	18.7869	19.3894	36.3928	24.4356	23.0751	0.00296065	0.0272087
ENSMUSG00000034845	Plvap	22.5021	22.3034	20.1739	19.3697	24.4503	28.9881	20.8732	31.6762	24.4231	31.373	56.1803	20.3255	87.9151	31.9993	49.0218	6.4636e-05	0.00139619
ENSMUSG00000034883	Lrr1	0.542877	0.40506	0.553958	0.405447	0.24592	0.547636	0.309901	1.35284	0.51446	0.619305	0.411662	0.914404	2.35019	1.29456	2.09812	0.00490989	0.0393042
ENSMUSG00000034906	Ncaph	2.48296	1.75858	2.96308	1.86436	1.62783	2.40975	1.70131	3.33265	1.72899	2.17688	2.582	4.62259	8.5185	6.43355	8.5111	3.55548e-07	2.09434e-05
ENSMUSG00000034936	Arl4d	11.4462	17.6023	14.6513	15.7974	13.2744	3.88716	3.7665	9.26236	7.84751	14.163	3.47682	9.7347	4.3353	1.2235	3.51883	0.000344539	0.00507372
ENSMUSG00000034993	Vat1	22.0958	21.0382	26.1006	18.5444	25.8008	28.5075	39.5445	28.6429	36.5496	29.1171	50.5018	55.8734	46.1303	21.4913	39.3982	0.000665404	0.00857671
ENSMUSG00000035004	Igsf6	0.415412	0.504997	0.39265	0.362944	0.321451	0.700607	0.279156	0.678978	0.612136	0.493152	0.763212	0.492878	3.41737	1.26549	1.51086	0.000265531	0.0041852
ENSMUSG00000035049	Rrp12	2.56226	2.10033	2.44602	1.84867	2.15487	1.56512	1.3029	1.81125	2.55817	1.75922	3.16761	4.31788	4.52855	3.53546	4.63865	5.37277e-05	0.00122011
ENSMUSG00000035064	Eef2k	16.9787	14.8433	13.3764	16.8409	15.0634	7.60336	4.49157	9.89199	9.74282	9.52803	8.60637	6.32397	11.5326	10.0361	7.81439	3.20745e-05	0.000794224
ENSMUSG00000035085	1700020L24Rik	3.23382	1.07501	2.58914	1.92898	3.30131	6.51899	1.71986	3.66099	5.92459	6.49476	7.62154	9.67901	3.74715	5.80931	5.67664	0.00489904	0.0392537
ENSMUSG00000035105	Egln3	31.6951	28.9122	29.5735	35.8625	22.9011	25.8954	11.5056	13.9836	21.4298	13.9552	18.9149	17.8957	18.0109	18.6166	10.9619	0.000342086	0.00506072
ENSMUSG00000035173	Ccdc186	10.2388	9.03017	8.84603	7.83161	9.55282	7.94601	7.91118	7.10622	6.3381	5.14352	3.89979	2.68616	5.68874	5.98088	6.08734	0.000246376	0.0039227
ENSMUSG00000035198	Tubg1	6.25793	6.03356	7.23863	5.31979	5.86037	8.36785	6.35456	6.30205	5.65942	7.22049	12.1971	15.1908	16.2763	12.4365	11.1983	1.15552e-07	8.20706e-06
ENSMUSG00000035245	Eogt	1.87455	1.79966	1.91251	1.53244	1.41131	2.20294	1.75647	1.92951	2.13009	1.64975	2.41886	2.1844	5.9383	2.89982	3.82441	0.00146742	0.0159084
ENSMUSG00000035314	Gdpd5	0.657017	0.573572	0.71319	0.704156	1.23067	0.964012	0.723602	0.911396	1.32953	1.0649	2.18999	2.40397	1.86003	1.48189	1.50555	0.000215459	0.00351981
ENSMUSG00000035356	Nfkbiz	6.05186	7.60364	7.6492	6.42299	7.63953	15.2215	15.9485	13.8179	17.1829	8.89769	9.63314	7.72015	8.26091	12.0154	10.398	4.26e-06	0.000156433
ENSMUSG00000035365	Parpbp	0.945264	1.06152	0.980509	0.966057	0.824681	0.735613	0.540194	0.976241	0.644684	0.55147	1.02119	2.08901	3.02133	2.43544	3.53759	3.42064e-06	0.00013071
ENSMUSG00000035372	1810055G02Rik	4.60039	5.45171	5.79779	3.70901	4.64883	9.57761	6.67746	6.43061	6.09584	4.61016	9.00064	8.66507	12.993	10.3106	18.9651	7.13042e-06	0.000235304
ENSMUSG00000035373	Ccl7	0.239669	0.129571	0.875226	1.74948	0.357509	2.43928	1.01845	1.8501	1.00499	0.648606	1.6328	43.0634	6.69837	9.99415	5.51271	9.77814e-10	1.4424e-07
ENSMUSG00000035385	Ccl2	0.0209819	0.155816	0.462708	0.566352	0.27494	0.503242	0.316259	0.366464	0.690292	0.170688	0.882708	12.4523	6.61155	3.69611	3.01674	8.49457e-12	2.71496e-09
ENSMUSG00000035429	Ptprh	42.4195	40.1971	39.4269	26.0042	36.9487	32.0774	33.0268	26.607	27.8884	29.0451	24.2552	10.6849	5.86139	14.1426	8.98826	3.70699e-07	2.16878e-05
ENSMUSG00000035478	Mbd3	31.5305	27.7601	29.1487	27.7725	28.0454	21.4834	19.6268	30.3598	30.9549	31.4008	37.96	43.6832	46.7988	40.398	41.2883	0.00126517	0.0140422
ENSMUSG00000035493	Tgfbi	16.2043	18.4286	17.2665	13.5496	12.7697	15.3493	7.62855	21.667	19.3403	19.4042	21.2084	17.7334	57.7501	19.7493	37.4167	0.0017627	0.0183048
ENSMUSG00000035505	Cox18	2.44047	2.20939	2.16134	2.46073	2.00553	2.45123	1.65571	2.65846	2.48757	1.78133	3.22975	4.99572	3.63184	4.20318	3.91944	0.00665229	0.0491117
ENSMUSG00000035506	Slc12a8	9.5828	8.31344	8.36723	8.14159	12.307	14.6207	4.07212	14.1778	17.7035	11.8295	21.2369	9.29907	10.6526	27.0238	35.742	0.00284422	0.0263722
ENSMUSG00000035575	Utp6	6.52202	5.65671	6.39742	6.21026	5.96542	5.76167	4.41122	5.87684	5.99896	5.78787	6.5269	7.50071	11.8025	8.54254	10.563	0.00228759	0.022306
ENSMUSG00000035683	Melk	4.4841	3.46209	4.5426	3.74726	2.72854	4.2449	2.75825	5.55794	2.33519	2.84431	5.11601	8.11936	12.0031	10.7069	14.523	8.71383e-08	6.52915e-06
ENSMUSG00000035704	Alg8	3.25193	2.32733	3.68236	2.77711	2.8955	4.17708	2.18505	3.4172	2.68006	2.63961	5.80844	4.41545	7.63996	7.72476	6.93058	2.78402e-05	0.000706609
ENSMUSG00000035754	Wdr18	4.44537	4.08356	4.42688	4.41814	4.38124	3.45225	3.06643	4.45509	5.74091	5.15979	5.68618	8.46141	7.47075	7.21109	8.26659	0.000124157	0.0022869
ENSMUSG00000035775	Krt20	479.21	413.13	469.616	358.321	446.225	547.579	637.747	250.52	262.259	279.16	425.363	173.698	107.876	132.439	140.673	0.00358154	0.0313236
ENSMUSG00000035842	Ddx11	0.784702	0.833146	0.758787	0.761057	0.923821	1.0412	0.558092	0.9306	0.960043	0.833709	1.37381	0.816915	1.99566	1.9624	1.71471	0.0068086	0.0497922
ENSMUSG00000035890	Rnf126	19.7002	21.7878	26.7513	19.8921	21.113	26.8051	28.8478	21.5443	25.289	24.1318	49.6391	46.6739	33.1156	29.5747	26.2744	0.00150943	0.0162378
ENSMUSG00000035914	Cd276	1.74405	1.51973	2.14117	1.27006	1.52648	3.12404	1.12037	2.49589	2.24237	1.83659	3.70146	3.651	9.97122	2.885	5.73425	4.64225e-06	0.000165881
ENSMUSG00000035930	Chst4	16.1421	16.3351	13.4967	12.0436	12.0534	14.7724	4.11813	16.4234	13.9579	16.6929	18.7772	33.3649	21.2125	42.7515	31.0678	5.62253e-05	0.00125212
ENSMUSG00000035960	Apex1	8.77479	9.27651	11.305	9.34906	8.35613	5.59137	2.62297	10.965	8.34748	8.25038	8.73141	15.7928	19.7007	14.2103	22.7553	0.00113426	0.0129386
ENSMUSG00000035969	Rusc2	5.50173	3.76034	4.58341	3.06368	2.6611	0.916784	1.12971	3.07893	2.81779	2.03982	1.92667	2.67977	3.07312	1.53083	2.2723	0.00394828	0.0335435
ENSMUSG00000036002	Fam214b	18.8913	21.484	18.119	17.2673	17.8718	12.9791	15.0748	12.7723	12.5831	13.7426	17.3901	10.4759	8.71463	9.39219	5.56821	0.00119387	0.0135027
ENSMUSG00000036040	Adamtsl2	0.286876	0.100066	0.412616	0.0845103	0.182744	0.0836345	0.0981205	0.143649	0.163559	0.0779987	0.175573	0.552125	0.460725	0.392726	0.27789	0.00375828	0.0323996
ENSMUSG00000036046	5031439G07Rik	3.74755	3.20227	3.60886	3.33606	3.32019	3.20899	2.55258	3.44022	4.63469	3.4588	4.62443	5.202	8.1251	3.8711	6.31968	0.00106477	0.0123418
ENSMUSG00000036053	Fmnl2	1.14073	1.25866	1.20065	1.01348	1.01603	1.17237	0.504362	1.59302	1.5169	1.13266	0.990939	2.59495	6.15558	0.875744	2.72538	0.00524648	0.0413654
ENSMUSG00000036078	Sigmar1	18.0059	17.0619	20.2803	20.3757	17.1144	26.6382	13.7629	19.484	18.7908	18.535	32.5345	35.315	33.2586	35.6616	28.726	1.34443e-05	0.00039328
ENSMUSG00000036112	Metap2	13.1387	12.9083	12.3626	13.0724	12.5331	13.9326	8.83436	13.9747	13.4179	11.9126	14.7299	14.1377	23.098	20.3957	21.6876	0.00607326	0.0458322
ENSMUSG00000036123	Slc9a3	91.9527	50.2346	64.9533	14.8471	23.9165	20.6033	18.9633	17.4668	9.13339	17.3188	8.903	42.027	1.09212	20.1713	12.3705	0.00347726	0.0306977
ENSMUSG00000036206	Sh3bp4	3.61468	4.07993	3.48957	4.41584	4.13792	3.97038	2.46957	4.88105	5.23971	4.51651	4.82085	7.05497	7.35552	5.00007	7.90723	0.00543931	0.042536
ENSMUSG00000036223	Ska1	0.940926	0.485206	1.00085	0.751583	0.473122	0.6217	0.409409	1.11286	0.314451	0.798302	0.827563	2.47831	2.87012	1.8332	1.95747	0.000294711	0.00453054
ENSMUSG00000036264	Fstl4	0.30816	0.148217	0.189963	0.142207	0.228637	0.347662	0	0.301442	0.326962	0.252854	0.546769	0.739143	0.657554	0.806767	1.14875	0.00230312	0.0224068
ENSMUSG00000036273	Lrrk2	0.825456	0.879858	0.798395	0.688029	0.53511	0.415393	0.0540154	0.657151	0.477967	0.48559	0.263032	0.741182	2.76123	2.19449	1.20331	0.00324736	0.0291149
ENSMUSG00000036327	Qsox2	4.05943	4.16265	4.41885	4.00416	4.27798	3.43775	2.18048	4.42185	4.04992	3.46974	4.48564	4.93534	7.95658	7.71824	7.42136	0.000724787	0.00914939
ENSMUSG00000036356	Csgalnact1	0.0815008	0.115751	0.166605	0.0997084	0.0315293	0.269528	0.0396661	0.110113	0.134054	0.160969	0.125761	0.0867592	3.18774	0.158999	0.612709	5.34804e-05	0.0012161
ENSMUSG00000036371	Serbp1	10.2084	9.75558	10.8851	10.58	9.75641	11.311	8.15714	10.8594	10.7062	10.1395	13.014	18.8448	19.9655	14.9319	17.9368	0.000327746	0.00491021
ENSMUSG00000036377	C530008M17Rik	7.77921	6.66977	6.37669	5.03345	7.18409	5.3052	4.92744	4.79606	3.30705	3.18396	2.91721	2.33716	4.42164	6.06768	3.96313	0.00317359	0.0286634
ENSMUSG00000036412	Arsi	0.136763	0.533814	0.477577	0.236093	0.42346	0.307076	0.147141	0.600647	0.632752	0.375852	1.1822	0.555904	12.2782	0.68231	1.87964	2.65481e-07	1.63058e-05
ENSMUSG00000036437	Npy1r	2.07174	1.84036	2.00081	2.21299	1.24491	0.531203	0.104304	0.754007	0.519137	0.359874	0.486168	0.465306	3.56678	2.17076	1.33937	0.00062805	0.00819933
ENSMUSG00000036459	Wtip	7.51586	5.89435	6.5	6.5512	5.53062	6.47384	2.55666	8.54758	11.1529	10.9701	7.03442	14.8384	11.6446	19.5437	14.1943	0.00240866	0.0232371
ENSMUSG00000036478	Btg1	49.5523	52.0015	57.612	52.1924	62.5179	42.3806	37.5698	70.4373	69.9722	62.1678	40.08	42.5265	32.1569	35.2306	25.9585	0.00484162	0.038902
ENSMUSG00000036501	Fam13b	5.17815	4.46943	4.01079	2.94542	4.62603	2.18513	1.08427	3.81403	2.55754	3.55096	1.33086	1.31716	2.76086	2.24507	2.71524	0.00127481	0.0140948
ENSMUSG00000036545	Adamts2	1.13896	1.23636	1.53131	1.31344	0.898589	0.884017	0.257981	1.28456	1.07529	0.867098	1.43029	1.46182	10.401	0.514126	2.9072	0.000534414	0.00727402
ENSMUSG00000036596	Cpz	0.067729	0.085441	0.049631	0.066266	0.123777	0.30661	0	0.109796	0.189707	0.165274	0.469395	0	4.9244	0.195591	0.518332	0.000145877	0.00259021
ENSMUSG00000036617	Etl4	7.29848	7.75351	6.9147	6.29278	8.34207	9.42714	10.5869	7.54386	6.94294	5.13389	5.37561	3.44137	4.65765	6.0384	5.66823	0.005542	0.0429886
ENSMUSG00000036678	Aaas	3.94563	4.70585	3.75163	4.24915	3.46984	4.47979	4.07896	4.3819	3.7562	3.31401	7.39687	9.95278	9.80693	6.86564	8.27624	1.58951e-06	6.94623e-05
ENSMUSG00000036693	Nop14	5.67086	4.96721	5.43758	5.12642	4.27353	5.85445	4.66076	5.4195	5.42031	5.15305	6.42112	8.79626	11.1846	6.21904	9.78995	0.00330954	0.0295343
ENSMUSG00000036768	Kif15	0.640903	0.57608	0.675753	0.598767	0.45512	0.829534	0.481276	1.06203	0.566866	0.535285	0.846864	0.840827	2.19542	1.48847	2.31177	9.10361e-05	0.00182273
ENSMUSG00000036769	Wdr44	2.68927	2.68739	2.44731	2.14686	2.77775	3.37838	2.17086	2.32707	1.89208	1.93986	1.30483	1.08613	1.73961	1.54255	1.92286	0.00429214	0.0356955
ENSMUSG00000036777	Anln	1.24468	0.921683	0.954772	0.936476	0.59192	1.08112	0.612522	1.22318	0.854702	0.624989	1.06107	1.52728	5.71758	2.37593	4.29793	4.7485e-07	2.67825e-05
ENSMUSG00000036805	Noxa1	19.5003	17.7415	18.9096	18.6609	21.3768	14.3357	12.893	26.5631	26.5299	29.039	25.9283	24.5011	26.4713	43.108	49.5639	0.00374998	0.0323443
ENSMUSG00000036813	Entpd8	51.5036	49.2146	51.0463	43.5919	55.5836	37.7057	50.2884	52.6823	45.7779	57.2509	48.7705	26.144	11.6266	26.5409	16.7588	0.000998095	0.0117745
ENSMUSG00000036834	Plch1	1.60961	1.85567	1.5658	1.52667	1.84727	2.08265	0.839483	2.21258	1.15965	1.53222	1.81347	1.29983	4.05641	4.49351	3.58715	0.00513753	0.0407485
ENSMUSG00000036875	Dna2	0.940993	0.592537	0.679714	0.461846	0.798977	0.72176	0.331897	0.925552	0.546592	0.465941	0.839963	0.83938	1.7332	1.44841	1.80535	0.00646805	0.0480138
ENSMUSG00000036905	C1qb	14.3296	16.3987	17.6038	15.1343	11.053	18.3149	9.49821	30.0208	33.2619	29.3059	47.8386	11.2682	77.3251	11.9668	46.0932	0.00428616	0.0356888
ENSMUSG00000036961	Wnt8b	0.64224	0.773705	0.647298	1.04154	0.598869	0.0616161	0.0246385	0.478007	0.340413	0.117851	0.0135186	0.0946474	0.0947719	0.0725001	0.0278619	3.28629e-07	1.96256e-05
ENSMUSG00000037010	Apln	0.415827	0.374686	0.367371	0.262694	0.620739	0.322632	0.756705	0.369783	0.325644	0.127555	1.09212	0.773035	2.36743	0.668864	2.37669	4.91303e-05	0.00114124
ENSMUSG00000037031	Tspan15	18.4724	18.4149	16.4899	20.7247	20.9783	14.258	13.3885	15.6015	16.4105	15.8359	12.1709	12.8316	9.87732	14.4723	11.4318	0.00243036	0.0233811
ENSMUSG00000037033	Clca3b	46.0774	45.0194	44.4911	24.9653	32.0988	128.747	35.2684	46.0015	37.6154	37.4374	87.563	86.7106	120.599	129.778	173.37	4.42473e-06	0.000160434
ENSMUSG00000037035	Inhbb	0.217776	0.095986	0.239187	0.266158	0.131561	0.395255	0.217033	0.242953	0.361635	0.290351	0.440103	1.69617	2.29071	0.988766	0.697462	1.82933e-08	1.8572e-06
ENSMUSG00000037070	Rbmxl1	12.3067	11.4985	13.7432	13.1988	13.1585	11.454	10.4033	14.5965	14.5232	14.3087	19.8573	23.7381	34.7404	19.6988	28.2079	6.13985e-07	3.25054e-05
ENSMUSG00000037072	Selenof	30.9033	29.9981	31.9029	33.9604	29.2144	41.5173	27.7015	37.3285	31.4126	36.751	38.4885	42.0695	55.5208	48.1119	63.1018	0.00570458	0.0437969
ENSMUSG00000037089	Slc35b2	15.8829	16.2836	16.7591	16.227	15.6968	15.9128	11.8363	23.2567	21.0909	23.3221	23.9503	28.3591	22.1036	29.5021	29.0159	0.00174937	0.0181991
ENSMUSG00000037095	Lrg1	2.60847	1.98873	3.11326	2.96525	3.16767	11.057	1.30278	1.85841	2.8257	1.7403	21.2714	217.657	68.3312	128.931	18.0306	8.30203e-22	3.58212e-18
ENSMUSG00000037106	Fer1l6	9.16532	11.3227	6.00809	6.94631	10.0468	8.33681	4.98993	4.60964	6.84258	6.80319	4.6854	1.87353	1.0085	2.2519	2.67394	4.32254e-08	3.71158e-06
ENSMUSG00000037126	Psd	8.49734	6.69299	9.19534	7.06138	4.70952	1.95808	2.51101	6.62622	6.53823	5.37565	3.62886	3.27612	3.85076	1.58755	2.52795	0.00021045	0.0034625
ENSMUSG00000037139	Myom3	0.537768	0.467508	0.56201	0.638472	0.642164	0.315267	0.424008	0.632782	0.766673	0.423045	0.241525	0.270705	0.0908678	0.141928	0.191678	0.000320193	0.00481433
ENSMUSG00000037157	Il22ra1	11.3284	10.9612	10.4953	7.78506	11.5504	9.96736	9.83669	8.29978	7.28891	7.13863	4.6284	3.62361	5.02766	4.61412	4.58217	1.28012e-07	8.93027e-06
ENSMUSG00000037254	Itih2	2.62546	3.31621	3.0779	3.44249	2.49661	0.769822	0	2.13158	1.53516	1.62687	0.588236	0.603718	0.971664	0.643041	0.173832	0.0031236	0.0284037
ENSMUSG00000037266	Rsrp1	146.748	120.52	109.783	138.954	153.032	79.0093	88.6981	163.451	162.076	115.526	79.9235	79.0218	38.9745	99.3211	50.8008	0.00167377	0.0176467
ENSMUSG00000037275	Gemin5	1.78205	1.55123	1.81049	1.57398	1.70893	1.47737	1.18531	1.92603	1.9156	1.40853	1.70663	2.22135	4.59548	2.92646	3.79416	0.00122598	0.0137755
ENSMUSG00000037278	Tmem97	41.8513	40.4465	39.591	37.0562	40.7466	45.9736	22.8474	38.9652	25.2986	37.8018	53.7539	58.1092	49.1265	76.7986	79.3287	0.00011745	0.00219763
ENSMUSG00000037295	Ldlrap1	2.53647	2.39472	2.1503	2.18685	2.83787	2.7523	1.94624	2.91382	3.51885	2.43885	4.02743	4.00405	4.40348	3.29338	4.18561	0.00278822	0.0259698
ENSMUSG00000037306	Man1c1	0.591252	0.687008	0.661681	0.225553	0.595328	0.454316	0.326365	0.702732	0.971199	0.52665	1.28812	0.427982	5.16273	0.45376	1.64881	0.0016359	0.0173215
ENSMUSG00000037313	Tacc3	5.27605	4.40832	4.69761	5.5952	3.58859	6.04172	3.36777	5.75647	4.36502	4.06737	7.83103	17.5402	12.578	12.3328	14.9175	9.54755e-12	2.84105e-09
ENSMUSG00000037362	Ccn3	29.3156	20.733	20.7992	10.6034	26.8578	23.3626	2.9969	47.6738	26.7117	29.5568	28.7116	9.68786	32.0657	143.735	126.212	0.00464142	0.0377576
ENSMUSG00000037376	Trmt6	3.19874	2.82415	2.91944	2.91159	3.02574	2.84057	2.57467	3.37549	3.22482	2.86737	3.0888	6.18812	5.61306	5.00759	6.48084	0.000182459	0.00312718
ENSMUSG00000037379	Spon2	3.61608	4.71167	5.86927	3.71334	3.78847	3.89782	4.43559	15.3277	11.235	10.5909	10.3492	2.51217	28.4279	4.52674	17.2979	0.0048478	0.0389154
ENSMUSG00000037390	Muc3	1322.57	1355.89	1302.12	1325.2	1433.01	824.477	918.658	797.062	626.614	776.274	776.317	638.828	164.606	1023.88	142.328	0.00529165	0.0416265
ENSMUSG00000037405	Icam1	0.959785	1.28615	1.33483	1.00513	0.994834	1.08601	0.601181	1.7995	2.6787	1.49216	2.18263	5.8292	9.15815	2.44812	4.38349	1.31773e-07	9.13361e-06
ENSMUSG00000037411	Serpine1	0.702031	0.915284	1.26031	1.43579	1.20328	2.68071	0.706494	0.440968	0.240572	0.523351	1.43481	13.1208	8.57909	6.74061	4.12289	6.6859e-09	7.95807e-07
ENSMUSG00000037419	Endod1	72.3089	66.6939	66.2323	57.6822	67.7783	54.6945	53.134	58.8882	46.7069	57.2341	45.8862	26.6269	31.5202	41.1064	31.3155	7.70492e-05	0.00159257
ENSMUSG00000037434	Slc30a1	7.94635	8.24116	5.83334	6.03646	9.33919	6.65425	10.6197	8.34958	8.53535	7.59304	4.92846	2.63467	3.59702	3.63345	6.56667	8.70244e-05	0.00175053
ENSMUSG00000037443	Cep85	13.1582	15.2282	14.764	8.59968	4.40461	20.0318	13.8069	12.4008	9.57149	13.367	29.1919	49.1986	10.6581	23.213	13.2355	0.003677	0.0319062
ENSMUSG00000037447	Arid5a	0.417165	0.708773	0.664347	0.40403	0.44879	0.534744	0.457643	0.455785	0.612818	0.533676	0.737281	1.26719	1.41586	0.673969	0.903116	0.00424659	0.035441
ENSMUSG00000037466	Tedc1	2.15604	1.99577	1.58095	1.92398	1.71449	1.39395	0.955319	2.70069	1.88121	1.68229	2.43136	3.22741	4.80996	5.9453	7.74808	2.34415e-06	9.67615e-05
ENSMUSG00000037470	Uggt1	5.64607	5.77793	6.06794	5.22246	5.8983	6.17734	3.89004	5.77767	5.11319	5.65386	6.68058	4.95586	12.2865	10.7696	9.926	0.0021785	0.0214727
ENSMUSG00000037474	Dtl	0.425875	0.600825	0.579306	0.493684	0.429691	0.472301	0.177291	0.774545	0.357603	0.512249	0.509952	0.443017	1.56777	0.976971	1.68594	0.00654736	0.0484567
ENSMUSG00000037544	Dlgap5	0.929946	0.988674	0.877872	0.870545	0.756602	1.11244	0.723798	1.05375	0.473832	0.590399	1.73874	2.19407	3.82053	2.80617	3.27	1.40587e-09	2.01559e-07
ENSMUSG00000037568	Vash2	0.181057	0.109722	0.13673	0.130705	0.170032	0.130789	0.116415	0.223403	0.334195	0.308264	0.349089	0.143858	1.52144	0.226531	0.464432	0.00275212	0.0257029
ENSMUSG00000037572	Wdhd1	1.18131	1.13807	1.13484	1.01172	1.23635	0.95996	0.680562	1.7608	1.08983	1.18318	1.25132	1.55414	2.75407	2.51513	2.86612	0.00251482	0.0240461
ENSMUSG00000037601	Nme1	12.5159	9.96662	9.90528	12.7769	10.5862	6.80587	4.38005	13.3369	11.5527	13.4933	11.6758	25.3562	22.2236	32.3037	31.7233	2.89059e-06	0.000114687
ENSMUSG00000037613	Tnfrsf23	0.524435	0.520886	0.594697	0.320803	0.601869	2.20895	0.403727	0.890779	0.744699	0.47522	2.03841	2.14979	4.54152	2.53147	3.05497	5.83081e-08	4.7246e-06
ENSMUSG00000037622	Wdtc1	18.9663	17.662	18.7177	16.4868	17.0792	12.1317	13.2442	13.8643	12.9321	12.8149	14.6389	9.91828	12.2616	8.52647	7.4627	0.0005369	0.00728575
ENSMUSG00000037628	Cdkn3	3.18634	2.52351	3.20221	2.37806	1.93187	2.41573	1.54729	1.60867	1.33016	1.73159	3.41819	8.27542	6.02383	3.94262	6.99473	2.09327e-06	8.85483e-05
ENSMUSG00000037725	Ckap2	2.73612	2.79647	2.01738	2.30352	1.61873	2.26861	1.24694	2.30188	1.85524	1.86521	2.25287	5.58532	7.26371	4.70593	6.84845	8.90691e-06	0.000280008
ENSMUSG00000037731	Themis2	0.513749	0.586201	0.606197	0.598375	0.478601	0.808458	0.466546	0.831477	1.09038	0.834609	0.899864	0.690552	4.3834	0.756902	1.37033	0.00561707	0.0433057
ENSMUSG00000037801	Iqch	0.130848	0.2286	0.159251	0.128313	0.189489	0.0266021	0.0410336	0.106332	0.0984419	0.0506368	0.0226587	0.0269865	0.0199273	0.120462	0.00843482	0.00318564	0.0287218
ENSMUSG00000037820	Tgm2	14.919	14.0791	18.7785	12.1041	12.5836	15.2327	10.3745	18.8324	17.9411	15.7943	27.4387	27.1386	64.0223	20.1046	42.6239	1.63713e-07	1.09094e-05
ENSMUSG00000037824	Tspan14	9.43974	9.06292	8.90856	8.49385	9.7397	11.7473	8.34965	16.19	13.6704	12.7143	13.5476	10.782	26.8234	21.4839	21.8558	7.07692e-05	0.00149134
ENSMUSG00000037851	Iars	6.50517	5.82406	6.81961	5.3611	5.5997	8.16747	5.08346	6.38164	6.68037	5.06656	8.01291	6.78359	16.5817	11.2032	13.4721	0.000110997	0.00210748
ENSMUSG00000037868	Egr2	0.0446347	0.0578096	0.178698	0.17613	0.110681	0.223834	0.196416	0.0993275	0.0998947	0.118378	0.298857	0.139522	1.09788	0.16228	0.313023	0.00643095	0.047797
ENSMUSG00000037894	H2az1	96.276	84.2283	88.4902	108.615	79.0459	67.4723	45.9511	114.729	91.9255	101.687	98.6034	198.762	170.811	174.602	210.051	7.04089e-05	0.00148556
ENSMUSG00000037921	Ddx60	3.48098	3.4917	2.95357	1.95202	2.66676	2.4198	4.46293	3.55482	2.69382	2.1491	0.950685	0.700052	0.464497	0.472365	1.4195	5.35349e-10	8.67561e-08
ENSMUSG00000037936	Scarb1	2.64521	2.31087	2.76984	2.20032	2.49196	1.85259	0.968531	3.23515	3.07825	2.77442	3.64271	5.1917	6.18936	2.96257	4.48354	0.00101168	0.0118942
ENSMUSG00000037995	Igsf9	20.4405	19.0042	19.2003	13.5904	19.2557	19.0443	17.4487	12.3784	15.9623	14.756	15.3546	6.347	4.33935	10.9115	3.62707	0.000351263	0.00516392
ENSMUSG00000038007	Acer2	1.70374	1.27069	1.80977	1.63122	1.41801	2.87645	2.23103	1.6889	1.6376	1.88413	2.69151	2.84153	2.98337	2.45953	2.98626	0.0048668	0.0390498
ENSMUSG00000038020	Rapgefl1	22.5975	21.1374	19.1419	16.8956	20.9764	16.8717	10.7523	17.7605	15.1694	16.0313	13.6444	4.64729	6.7953	18.2501	5.96963	0.0017968	0.0185895
ENSMUSG00000038047	Haus6	1.19491	1.07906	1.45861	1.01076	1.04179	0.973147	0.515867	1.20171	1.06517	0.997372	0.987636	1.37386	3.03664	2.21388	2.66023	0.00392715	0.0334214
ENSMUSG00000038059	Smim3	0.964021	0.863605	0.939062	0.763545	0.923266	1.04288	3.28032	0.972153	1.44767	1.08497	1.44965	1.97131	2.96375	1.37776	2.64272	0.00382746	0.0327669
ENSMUSG00000038067	Csf3	0.036906	0	0	0.076586	0	0.194222	0	0	0.038426	0	0.02118	9.36612	0.418921	1.45753	0.144402	1.35095e-06	6.08773e-05
ENSMUSG00000038115	Ano2	0.331562	0.303377	0.318937	0.220588	0.189748	0.0113034	0.11605	0.0710735	0.169368	0.234319	0.0394708	0.0285457	0.0368374	0.00201001	0.0388506	1.01398e-05	0.000313064
ENSMUSG00000038126	Mphosph9	0.729111	0.726277	0.666862	0.785192	0.631401	0.610564	0.401212	0.858114	0.737293	0.560444	0.691244	0.917643	1.71645	1.32488	1.9554	0.00438687	0.0362262
ENSMUSG00000038146	Notch3	0.733661	0.647215	0.754716	0.612334	0.694112	0.475665	0.177178	0.805183	0.822434	0.633716	1.08282	0.433439	6.15447	0.526539	2.22584	0.000770167	0.00963083
ENSMUSG00000038156	Spon1	0.577713	0.672453	0.784573	0.491281	0.31138	0.847819	0.323637	0.779543	0.514075	0.613329	0.637563	0.823746	16.9536	0.620862	2.17736	7.54016e-07	3.83881e-05
ENSMUSG00000038167	Plekhg6	13.4203	11.1529	11.1691	11.546	16.308	8.15864	12.0908	7.44849	8.31826	9.06663	8.96038	8.08783	1.36766	2.63435	2.56555	0.000719156	0.00909298
ENSMUSG00000038239	Hrc	1.4054	1.03729	1.07425	1.77836	1.72103	1.44863	2.98318	1.30668	1.78656	1.69492	1.04922	0.760935	0.389014	0.434095	0.60289	0.00105713	0.0122779
ENSMUSG00000038252	Ncapd2	5.16148	4.14907	4.66784	3.92295	3.68337	4.98586	3.57044	6.35012	3.92915	3.51547	7.82097	7.14788	14.1673	11.0165	14.307	5.37858e-10	8.67561e-08
ENSMUSG00000038264	Sema7a	2.19869	1.5929	2.17988	1.70915	2.06816	6.08673	3.99123	3.58732	5.36039	3.74718	8.39558	9.4016	14.9003	6.45761	8.4955	7.49606e-16	8.62497e-13
ENSMUSG00000038267	Slc22a23	19.3819	17.7566	18.8607	13.6981	20.2956	17.5341	16.7207	14.4637	17.656	14.7535	15.2216	8.21578	7.88033	11.9576	12.0665	0.00215461	0.021298
ENSMUSG00000038279	Nop2	9.20314	8.72639	9.34064	8.52011	8.26837	8.47906	5.91836	8.25981	8.94059	8.60767	10.6962	16.4505	14.2485	10.8059	13.3771	0.00154259	0.0165261
ENSMUSG00000038295	Atg9b	0.0868724	0.106929	0.307025	0.237744	0.130574	1.4805	0	0.193041	0.217392	0.148037	3.12875	2.13301	1.85627	1.3331	0.662607	7.48102e-05	0.00155748
ENSMUSG00000038323	1700066M21Rik	1.70359	1.23946	1.2201	1.34419	1.42991	1.60521	0.727757	1.74049	1.82092	1.3394	1.40305	2.31841	4.0538	2.81905	3.60152	0.00602122	0.0455591
ENSMUSG00000038365	Fbxo25	36.3481	31.9135	36.0909	32.4957	39.2427	36.051	39.9154	33.0068	28.8992	33.7315	24.1158	21.4586	11.1318	19.7737	14.3984	6.77331e-06	0.000225242
ENSMUSG00000038372	Gmds	58.9635	56.4469	59.3134	61.7665	63.3176	79.9208	56.6106	69.5039	66.2739	69.1458	105.195	84.1568	79.4706	124.055	122.059	0.000711804	0.00902755
ENSMUSG00000038379	Ttk	0.82654	0.593101	0.838924	0.784108	0.68971	0.883186	0.339243	1.22474	0.507901	0.869474	1.05333	1.82223	3.69053	2.47043	3.73783	1.31555e-06	5.96519e-05
ENSMUSG00000038388	Mpp6	3.56918	2.6645	3.04651	2.7462	4.92896	4.20102	35.9333	4.03757	4.11774	4.1274	4.51068	5.9686	5.57635	6.30888	7.43252	0.00220618	0.021696
ENSMUSG00000038400	Pmepa1	6.39824	7.06095	7.49068	6.32361	6.19744	16.2736	4.13578	8.93567	9.16518	9.40659	20.89	15.7381	40.4107	13.15	17.2431	6.81843e-08	5.34906e-06
ENSMUSG00000038412	Higd1a	62.1765	41.6966	43.7474	56.6023	56.9503	30.7032	51.2783	40.2628	57.9961	54.6219	31.1252	37.2108	12.2149	29.8103	37.2839	0.00517437	0.0409278
ENSMUSG00000038482	Tfdp1	14.5737	13.6369	14.2773	13.2277	14.8107	12.8854	9.70055	16.7039	12.7693	12.8779	14.4316	18.8629	37.2114	21.5773	32.7213	5.55152e-05	0.00124879
ENSMUSG00000038507	Parp12	27.9346	25.6857	24.6355	20.9994	23.1833	19.5144	16.6452	21.3622	17.8188	20.4611	12.4936	8.86017	9.77321	11.8251	10.1321	1.94299e-10	3.52989e-08
ENSMUSG00000038510	Rpf2	4.78576	4.11097	4.92516	4.68001	4.35997	5.5622	3.29991	4.63899	5.23994	5.01523	6.69842	9.091	10.1365	7.54128	9.19647	0.000706182	0.00901186
ENSMUSG00000038525	Armc10	8.09528	8.35111	9.40353	9.90568	9.05028	11.5214	7.65244	11.7662	9.80307	10.349	11.9669	16.9527	15.5427	13.65	15.1854	0.000835276	0.0102898
ENSMUSG00000038550	Ciart	12.2181	11.7712	10.0999	10.8041	11.0976	3.09169	1.07553	0.1138	0.438297	0.316634	1.95353	7.19655	0.813113	0.809705	0.103318	8.03575e-06	0.000258748
ENSMUSG00000038567	Cyp24a1	0	1.98993	0	0.092729	2.80428	0.975242	0.006843	0	0	0.852803	0	0	0	0	0	3.05287e-05	0.000761409
ENSMUSG00000038580	Sct	9.2292	7.4694	8.6583	23.2455	35.6509	9.23484	41.8935	10.4282	27.2168	25.0239	15.585	7.39203	1.7123	2.89441	5.47309	0.00480076	0.0386457
ENSMUSG00000038583	Pln	7.89591	5.94856	8.94568	4.18354	3.63412	0.99262	1.11149	6.58359	4.92777	4.34101	2.04133	1.05685	3.06549	0.689972	2.11403	0.00112373	0.0128525
ENSMUSG00000038612	Mcl1	171.111	133.311	130.688	179.297	155.139	89.1414	71.1037	111.43	99.8603	110.548	72.0129	66.161	80.3186	96.1772	66.9317	1.55261e-05	0.000440731
ENSMUSG00000038642	Ctss	201.948	222.637	184.498	231.334	229.207	107.215	112.82	170.946	163.108	184.484	97.0704	109.184	129.28	131.093	93.9954	6.79409e-05	0.00144053
ENSMUSG00000038644	Pold1	3.21899	3.78015	3.83703	2.88787	3.12593	2.92783	1.41826	3.7229	3.38618	4.00463	5.67246	4.34333	6.66092	6.17232	5.53294	0.00115495	0.0131226
ENSMUSG00000038670	Mybpc2	1.17888	1.01042	1.02133	4.8013	0.554628	0.919644	0	0.39392	0.261793	0.286803	0.118175	0.140595	0.201261	0.589855	0.135155	0.000296636	0.00454675
ENSMUSG00000038759	Nup205	2.36122	2.30603	2.10395	1.95315	2.52328	2.12207	1.58194	2.54685	2.07568	1.74303	2.06776	1.96103	6.38963	4.05647	5.42665	0.00103301	0.012079
ENSMUSG00000038764	Ptpn3	10.6771	11.0592	9.69405	8.32797	10.5302	6.78679	7.03894	8.97781	8.00181	7.51048	4.9272	4.44096	7.33594	9.08336	6.73121	0.00604802	0.0457218
ENSMUSG00000038775	Vill	2.35488	2.99852	1.83801	1.96796	1.88384	2.82579	0.221789	2.72742	2.18549	2.40258	5.86898	17.1755	8.03358	6.88048	2.80526	3.26878e-06	0.000127063
ENSMUSG00000038793	Lefty1	4.61375	5.01464	4.14886	6.28662	6.01019	1.81457	0.558064	3.10243	2.02498	2.72821	3.09094	4.70778	3.0606	3.38762	2.62875	0.00314355	0.02851
ENSMUSG00000038803	Ost4	52.6229	52.1095	58.9647	60.5202	49.3037	80.2759	54.1044	56.062	55.7288	62.0743	93.474	78.1256	81.2559	85.6761	86.6175	0.00263558	0.024952
ENSMUSG00000038807	Rap1gap2	17.3412	16.0987	14.9724	11.7575	17.3033	9.71691	7.33741	12.7537	13.2866	11.7181	7.59634	6.64903	7.11629	10.4826	9.60404	6.40288e-05	0.0013848
ENSMUSG00000038812	Trmt112	12.5841	11.5731	10.9886	12.0368	9.36866	8.12959	7.35801	14.3312	16.0644	13.1037	14.3782	20.3733	21.7665	19.3803	20.5907	0.00414075	0.0347087
ENSMUSG00000038828	Tmem214	7.64485	7.27125	8.27564	6.57581	6.85127	7.51486	4.71208	6.39309	8.88017	7.47712	12.2387	9.98291	10.8604	12.3209	12.501	0.000182949	0.00312935
ENSMUSG00000038843	Gcnt1	11.2665	10.9538	7.13937	10.5229	9.5954	5.77654	0.27572	5.50465	5.20095	3.86127	2.5186	3.40282	5.14466	4.26283	3.06973	0.000660796	0.00854283
ENSMUSG00000038871	Bpgm	9.62875	10.3796	10.087	10.8102	9.86014	11.7357	12.8608	12.8527	13.553	14.0415	16.6925	22.6138	17.8065	19.1004	22.5354	6.05205e-07	3.21392e-05
ENSMUSG00000038903	Ccdc68	24.1549	24.0797	23.1115	21.7643	24.8902	30.7835	31.0124	14.0045	16.3384	16.8955	18.4805	10.3963	8.42981	9.85574	7.63292	6.60238e-05	0.00140506
ENSMUSG00000038943	Prc1	1.99454	1.44896	2.22938	1.86147	1.13046	2.52735	1.32471	2.55633	1.44374	1.45974	3.28335	3.80053	8.83452	5.62234	6.847	1.03091e-10	2.04512e-08
ENSMUSG00000038949	Cnst	4.93246	4.64441	4.79995	4.31863	5.11249	2.7616	3.53172	4.42792	3.64521	3.63175	2.7995	1.92746	3.65537	3.39474	3.34197	0.00412413	0.0346367
ENSMUSG00000038967	Pdk2	20.5618	17.2242	22.8958	15.7439	22.321	18.2961	38.8188	19.03	21.9355	19.1145	19.868	15.6631	8.9872	11.3204	9.67727	0.00351405	0.0308961
ENSMUSG00000039055	Eme1	0.858296	0.644171	0.691909	0.8035	0.51113	0.668444	0.36954	0.962089	0.873489	0.585288	1.46905	1.93162	2.5521	2.45961	1.99625	8.68122e-06	0.000274821
ENSMUSG00000039067	Psmd7	26.2734	26.049	29.1555	26.3473	26.2021	28.954	21.7462	28.5873	29.2832	27.9939	43.173	48.8502	48.7955	36.8714	45.8313	1.81067e-05	0.00049841
ENSMUSG00000039109	F13a1	0.98774	0.835573	0.827606	0.651959	0.914803	0.496968	0.180928	0.551334	0.454301	0.381757	1.12563	0.559848	8.90159	1.42905	1.57622	1.58976e-06	6.94623e-05
ENSMUSG00000039168	Dap	36.8435	36.723	38.2226	34.775	38.7974	54.2013	30.6177	39.9237	35.643	37.9022	62.7665	61.2165	53.5111	59.2412	53.4963	0.00152246	0.016351
ENSMUSG00000039187	Fanci	0.374382	0.47133	0.30922	0.437754	0.325384	0.513578	0.172285	0.593051	0.247101	0.416191	0.428095	0.531727	1.37059	0.948393	1.41642	0.00337607	0.0300194
ENSMUSG00000039210	Gpatch2	4.03291	3.48147	4.16123	3.27398	5.44503	5.17294	7.40816	3.9321	4.22112	3.48278	2.99568	2.40759	3.02152	2.72435	3.46854	0.00398313	0.0336984
ENSMUSG00000039231	Suv39h1	2.30633	2.13442	2.64246	2.56289	2.1106	2.58452	1.75672	2.44269	2.42907	2.31439	2.83935	4.11991	6.18586	4.39246	6.05287	2.00005e-05	0.000538516
ENSMUSG00000039232	Stx11	0.136967	0.134322	0.239452	0.255157	0.206629	0.189004	0.171364	0.486033	0.698147	0.394022	0.329742	1.22129	2.30701	0.654283	0.891239	1.10759e-05	0.00033714
ENSMUSG00000039234	Sec24d	6.77071	6.32327	6.42158	5.64223	5.85208	7.00842	2.65465	5.93571	6.44157	5.32707	6.3248	4.76525	15.8273	11.0642	17.0637	0.00172802	0.0180313
ENSMUSG00000039252	Lgi2	0.351783	0.462863	0.607489	0.386613	0.277956	0.50091	0.070479	0.454722	0.352218	0.153499	0.855379	0.304335	16.4065	0.602155	2.76323	3.59096e-08	3.16206e-06
ENSMUSG00000039286	Fndc3b	2.25442	2.39139	2.21301	1.9388	1.87876	2.32546	1.0961	3.1559	2.63217	1.86594	1.91442	2.02463	10.006	4.30056	6.45656	0.000447713	0.0062669
ENSMUSG00000039323	Igfbp2	9.31041	11.8593	12.5129	13.1551	6.5952	3.53021	5.18689	12.1135	9.26816	10.0024	10.2702	6.92585	11.3437	43.3693	28.1415	0.00433555	0.0359401
ENSMUSG00000039347	Atp6v0e2	13.9077	12.6561	13.1794	15.21	12.8223	5.95966	9.64867	14.135	11.2545	11.6482	7.42644	6.33281	7.69318	8.33113	5.75729	0.000204075	0.0033932
ENSMUSG00000039356	Exosc2	6.03236	5.23368	6.1058	6.25137	5.2602	4.17154	3.45324	5.78885	5.81152	5.67186	5.60614	9.61488	10.7416	9.04349	11.2135	0.000777252	0.00969214
ENSMUSG00000039364	Sectm1b	105.206	122.367	122.796	100.115	108.033	99.1197	141.358	93.082	79.743	104.185	85.7526	42.6848	14.664	27.5278	27.8622	1.62708e-05	0.000458853
ENSMUSG00000039396	Neil3	0.782475	0.851229	1.07759	0.853995	0.610209	0.83414	0.488505	1.20434	0.774205	0.89062	0.997105	1.51412	1.59656	1.84582	2.34422	0.00517313	0.0409278
ENSMUSG00000039509	Nup133	2.05491	1.38954	1.65882	1.64392	1.5672	1.51028	0.911538	2.14574	1.77539	1.60561	2.15573	2.37281	3.94787	2.74066	3.85843	0.00101073	0.0118942
ENSMUSG00000039579	Grin3a	0.433626	0.316039	0.540492	1.25366	1.96124	1.63285	0.306255	0.216253	0.676633	0.392624	0.354573	0.148548	0.0674527	0.0107315	0.143719	0.00055107	0.00739573
ENSMUSG00000039621	Prex1	0.93649	1.17942	1.05305	1.02482	1.3046	2.69309	2.33745	1.61911	2.22067	1.70715	3.23835	1.92618	4.37438	2.81591	2.98042	2.71806e-08	2.53573e-06
ENSMUSG00000039648	Kyat1	30.6235	35.557	35.2532	35.4397	41.5702	11.1356	4.7141	12.0673	10.7277	15.8717	13.9471	6.81523	4.87967	5.88052	3.87361	8.96395e-15	6.77781e-12
ENSMUSG00000039682	Lap3	16.8491	14.6212	16.5538	17.578	14.5725	12.5436	9.79216	16.6619	14.3959	13.4482	15.2077	18.0861	23.6875	23.5969	28.4348	0.00367084	0.0318687
ENSMUSG00000039701	Usp53	6.02769	5.80456	5.93711	4.42042	5.91108	8.36752	6.0399	7.04903	5.22335	5.13252	3.08912	2.0737	2.81178	3.29555	3.34873	2.63457e-08	2.49835e-06
ENSMUSG00000039738	Slx4	1.07342	1.05579	1.29478	0.78085	0.920877	1.0752	1.05399	1.02346	0.951975	0.820412	1.48632	1.78962	2.36335	1.6288	1.8687	0.00235605	0.0228444
ENSMUSG00000039747	Orai2	2.79592	2.84504	2.78865	2.69868	3.26882	3.12845	1.34982	4.36933	4.94694	3.50947	4.41905	3.75552	6.52406	5.74837	8.3389	0.00126139	0.0140182
ENSMUSG00000039748	Exo1	0.29288	0.29678	0.406106	0.299237	0.272343	0.196771	0.0773124	0.394561	0.24306	0.261022	0.51715	0.386569	1.43502	0.859733	1.47284	1.39765e-05	0.000405413
ENSMUSG00000039774	Galnt12	31.9962	30.2449	29.8884	25.6348	38.1206	44.4554	27.0136	39.6058	49.3275	42.9014	65.8886	46.171	37.2527	67.7761	75.4848	0.000316702	0.0047863
ENSMUSG00000039813	Tbc1d2	15.9438	15.5259	12.9613	11.7157	14.4468	9.02538	10.7252	7.79921	9.36787	8.1189	9.74404	9.97623	5.89761	10.1048	5.13489	0.000537847	0.00728575
ENSMUSG00000039814	Xkr5	0.136218	0.0826977	0.142071	0.180729	0.0426706	0.153891	0.135344	0.35011	0.202813	0.263937	0.261361	0.529582	0.535094	0.305881	0.794258	0.000280766	0.00438255
ENSMUSG00000039842	Mcph1	0.625451	0.439727	0.571996	0.436061	0.529273	0.71009	0.627133	0.635638	0.691763	0.408771	0.588893	0.627445	1.73948	1.10722	1.62722	0.00595012	0.0451994
ENSMUSG00000039879	Heca	9.9135	9.63609	7.63639	8.39244	10.812	6.38704	7.45898	10.3826	10.5274	8.91774	3.79749	5.03272	6.85521	6.46278	7.35963	0.00350936	0.0308706
ENSMUSG00000039934	Gsap	0.243185	0.433609	0.39265	0.23534	0.298589	1.16988	0.439206	0.487241	0.59054	0.442596	0.962809	0.606327	1.08104	0.516039	0.702799	0.00434471	0.0359814
ENSMUSG00000039983	Ccdc32	28.1455	25.7393	24.5765	27.8715	24.4277	16.2368	13.8953	17.7683	17.5166	20.589	14.2725	18.4673	14.6752	21.5302	12.409	0.00061689	0.00809586
ENSMUSG00000039994	Timeless	0.982899	1.04195	0.998492	0.719829	0.969918	0.710752	0.304702	1.43217	0.715095	0.931079	1.13554	1.34182	3.59111	1.6686	2.51265	0.00131079	0.0144095
ENSMUSG00000040010	Slc7a5	2.51277	2.80188	2.23735	2.21219	1.90698	2.85677	1.31203	2.21732	3.40766	2.15767	4.40825	5.3745	9.5108	8.53493	10.7074	1.20715e-10	2.36752e-08
ENSMUSG00000040026	Saa3	0.433935	0.407046	1.56961	1.94832	0.706531	5.72136	8.21914	0.583577	2.74842	1.58428	1.88756	41.4954	38.2199	42.1788	5.3019	1.29155e-10	2.5046e-08
ENSMUSG00000040034	Nup43	1.91557	1.44095	2.41743	1.84349	1.6326	1.69636	0.848958	2.66364	1.89311	2.17013	2.53376	5.1967	4.25919	2.88264	4.27098	0.00335821	0.0298913
ENSMUSG00000040084	Bub1b	3.11835	2.62177	3.09139	3.12058	2.18409	3.00326	1.32712	4.09276	2.04288	2.14475	3.72613	5.36015	12.4519	7.93702	12.2511	1.78905e-08	1.82706e-06
ENSMUSG00000040111	Gramd1b	2.67798	2.20734	2.27512	1.6675	2.45064	1.85154	1.99012	1.42897	1.53484	1.29337	0.820347	1.69213	1.30764	0.970413	1.0054	0.000891129	0.0108157
ENSMUSG00000040133	Gpr176	0.097984	0.28248	0.147468	0.096937	0.013655	0.181972	0	0.244702	0.200093	0.217007	0.189677	0.325464	2.0927	0.18698	0.513451	0.00548965	0.0426591
ENSMUSG00000040152	Thbs1	5.93525	7.12732	7.14577	5.3858	5.82559	9.27816	4.59624	8.39467	8.47676	6.09553	5.22592	15.724	29.5009	18.135	21.6938	2.4166e-07	1.51666e-05
ENSMUSG00000040170	Fmo2	7.98636	5.96656	6.79772	7.8308	6.15155	1.18875	1.37202	4.31516	3.06041	2.27184	3.49946	2.61778	5.69307	0.545009	3.9393	0.000385904	0.00557348
ENSMUSG00000040204	Pclaf	2.83207	2.18212	2.77759	2.49835	2.34257	3.03425	2.33107	4.67137	2.4149	2.8774	3.94451	3.05473	14.1303	8.23072	14.198	6.40327e-08	5.06945e-06
ENSMUSG00000040268	Plekha1	8.3862	7.46911	6.60103	7.07262	10.099	5.83657	7.58015	8.23561	7.42625	8.27994	4.37831	3.93945	4.35647	3.66313	5.3634	4.12827e-06	0.000152897
ENSMUSG00000040354	Mars1	7.40382	7.49995	7.33355	7.07852	6.74731	6.32059	4.51127	7.66069	7.09633	8.03305	8.99592	12.8525	14.3732	12.7717	15.0501	6.1158e-06	0.000206157
ENSMUSG00000040447	Spns2	2.11646	2.04605	2.14333	2.31503	2.20402	2.47938	0.69682	2.53372	2.7917	2.15603	3.7731	6.52445	8.55456	4.00949	5.61611	2.23787e-06	9.3519e-05
ENSMUSG00000040463	Mybbp1a	10.2573	10.8122	10.7123	9.75821	10.0059	9.97534	6.19698	11.1654	11.9623	9.01343	11.5001	19.0535	23.653	16.8738	20.4775	1.32697e-05	0.00038952
ENSMUSG00000040483	Xaf1	2.53283	2.55188	2.13299	1.87613	1.38633	1.59992	2.29951	2.16399	1.60394	1.97624	1.04872	0.696087	1.17993	0.739707	1.09054	0.000711889	0.00902755
ENSMUSG00000040543	Pitpnm3	2.31179	1.93952	2.36701	1.38803	1.9083	1.84857	5.49915	2.86912	2.46038	2.26992	1.76135	1.5237	0.732853	2.08887	1.72358	0.00527711	0.041569
ENSMUSG00000040550	Otud6b	8.89176	8.0405	8.85575	8.28074	7.27172	7.0567	6.37911	8.69471	8.05457	7.02122	7.77063	9.35526	17.4335	11.282	13.8271	0.00659281	0.0487512
ENSMUSG00000040584	Abcb1a	114.208	111.035	101.902	100.647	192.973	96.4627	138.763	70.5987	80.8502	74.5695	72.2469	51.945	17.9063	17.9527	41.4244	3.09427e-05	0.000769511
ENSMUSG00000040599	Mis12	5.27864	3.4025	4.54833	4.43642	4.52499	4.39928	2.81581	5.11989	4.77112	4.35485	4.39185	5.69346	10.4372	6.862	9.61974	0.00616598	0.0463496
ENSMUSG00000040600	Eps8l3	160.901	167.393	164.806	160.145	156.044	136.624	182.464	92.9388	101.209	88.3856	116.248	130.423	51.0887	72.6861	46.8703	0.00558262	0.0431484
ENSMUSG00000040613	Apobec1	19.8575	22.7511	20.5035	18.5768	15.5667	18.5685	16.6143	15.8802	15.1497	16.062	14.6418	13.5344	12.741	9.74679	6.81021	0.00169674	0.0178126
ENSMUSG00000040631	Dok4	52.8639	51.8624	45.5824	54.3538	51.7594	40.3884	36.9258	45.9503	38.7649	44.0206	37.3872	30.5902	29.651	37.9651	26.1205	0.00185716	0.0190337
ENSMUSG00000040658	Dnph1	3.23962	2.13201	1.99877	2.78345	2.73941	2.32153	1.70012	3.2312	2.66705	2.41807	2.58048	7.76573	5.75452	4.82453	6.01915	0.0035745	0.0312972
ENSMUSG00000040666	Sh3bgr	17.6864	17.7481	19.5779	22.9233	10.836	5.56426	5.55046	14.7227	12.3204	13.8728	9.57465	2.55547	11.063	8.28691	6.53014	0.00144977	0.0157467
ENSMUSG00000040675	Mthfd1l	2.56487	2.90467	2.58292	1.8619	3.44666	2.54783	1.35108	3.1277	1.77325	2.14343	3.32006	4.7147	5.80067	4.16163	5.47007	0.00031865	0.00480732
ENSMUSG00000040681	Hmgn1	24.676	21.3672	23.4632	22.0783	20.5276	15.402	11.4571	32.4472	27.3885	26.6579	24.0498	41.3516	58.2152	31.6461	46.6919	0.00129338	0.0142363
ENSMUSG00000040703	Cyp2s1	22.94	20.8389	23.7375	18.5706	24.9858	31.3773	32.2377	23.9564	25.6276	23.0132	30.4988	10.528	4.75222	9.76463	7.54731	0.00340153	0.0301525
ENSMUSG00000040711	Sh3pxd2b	1.32485	1.29948	1.54921	1.07653	1.11754	1.29309	0.806408	1.7045	1.6063	1.20797	1.5416	1.96811	8.69122	2.28458	3.90287	5.28316e-06	0.000183465
ENSMUSG00000040732	Erg	0.730514	0.916932	0.55804	0.427446	0.571311	0.660235	0.553644	0.633248	0.912802	0.541298	1.05291	0.396588	4.88219	0.905112	1.98714	0.00257555	0.0245165
ENSMUSG00000040747	Cd53	1.9943	5.13029	2.10847	2.91879	1.19151	3.63247	1.07528	3.66528	4.19946	3.99819	3.83821	2.90972	22.7319	4.97065	6.39482	0.00355028	0.031167
ENSMUSG00000040808	S100g	44.0045	97.9032	35.8087	268.824	519.006	20.7508	33.1399	40.4333	33.7197	52.2236	7.16007	28.4978	2.04241	1.4275	12.5297	2.20482e-09	2.9963e-07
ENSMUSG00000040809	Chil3	0.288987	0.14032	0.21263	0.169191	0	0.0805929	0	0.14642	0.109836	0.178058	0.588445	7.53983	24.3773	19.9897	0.45565	3.81313e-14	2.1937e-11
ENSMUSG00000040888	Gfer	11.1238	11.2443	12.3126	12.5309	13.7622	10.1545	9.55377	17.733	16.1042	17.9126	15.7503	26.6987	18.5839	22.1574	18.2658	0.00389178	0.0332023
ENSMUSG00000040943	Tet2	1.87077	2.26667	1.49897	1.44937	1.7428	1.60085	1.74598	1.69679	1.14286	1.09196	0.774228	0.553496	0.953799	1.20296	0.902111	0.000106018	0.00203533
ENSMUSG00000040945	Rcc2	18.5663	19.3836	15.6629	15.7874	17.4589	12.6028	6.69578	21.3037	21.819	17.7921	20.0371	20.3324	48.6404	39.0151	42.3174	0.000172419	0.00297877
ENSMUSG00000040957	Cables1	14.0811	11.6016	13.5378	12.596	16.124	10.6054	14.52	12.2631	12.7383	12.3258	7.72017	7.10442	4.45016	5.83443	5.43364	1.08242e-08	1.18238e-06
ENSMUSG00000041064	Pif1	1.07646	0.657859	0.792573	0.646344	0.363238	0.408787	0.693932	0.932278	0.637593	0.516714	1.19123	1.72659	2.62892	2.79554	2.33972	2.62798e-06	0.00010548
ENSMUSG00000041084	Ostc	28.2191	26.6703	28.4622	27.8739	27.2595	30.9813	20.4493	28.9252	27.0205	30.4357	39.7666	32.1622	49.7841	53.9679	55.8208	9.61781e-05	0.00189491
ENSMUSG00000041193	Pla2g5	3.46577	4.08245	4.3231	3.22202	3.68963	5.00451	0.628409	2.66998	1.85053	2.55573	7.83475	10.1615	11.986	22.1549	12.5035	1.71983e-10	3.15772e-08
ENSMUSG00000041219	Arhgap11a	3.29505	2.71738	2.37768	2.4187	2.42304	2.35742	2.50389	3.91012	2.84655	2.19904	2.93147	2.43851	8.35474	6.03024	9.3034	0.000233324	0.00374948
ENSMUSG00000041225	Arhgap12	10.3233	9.90598	7.82494	9.40674	10.2292	6.74903	5.07024	9.54454	7.72233	6.6901	4.55913	4.31207	5.77022	8.42232	5.98789	0.00265548	0.0250717
ENSMUSG00000041313	Slc7a1	1.68133	1.83778	1.45542	1.25	1.27382	1.69294	1.402	1.72042	2.08445	1.15239	1.73856	1.41084	4.93202	3.67865	5.68898	7.18209e-05	0.00150819
ENSMUSG00000041323	Ak7	0.426333	0.939306	0.305554	0.972345	0.353436	0.104185	0	0.111143	0.211292	0.147246	0.0346331	0.162257	0.0591733	0.115727	0.0530445	1.60627e-05	0.000454469
ENSMUSG00000041324	Inhba	0.28354	0.191156	0.195245	0.182293	0.133547	0.316082	0.147672	0.412996	0.369557	0.22122	0.487888	0.255362	5.07999	0.613146	1.0046	7.76121e-07	3.93973e-05
ENSMUSG00000041347	Bdkrb1	0.0322136	0.269242	0.312574	0.32165	0.318849	0.259849	0.257695	0.17122	0.171606	0.14887	0.764143	3.92923	6.56834	0.88482	1.57082	2.1822e-11	5.15925e-09
ENSMUSG00000041355	Ssr2	55.7985	56.5514	62.9226	60.259	56.3841	67.3185	45.9465	65.2715	56.8528	70.1713	95.1238	109.138	98.0853	107.102	108.893	8.2357e-06	0.00026371
ENSMUSG00000041360	Pum3	3.03686	2.78742	3.56353	2.95403	2.77644	3.11102	2.74805	3.23055	3.24993	2.8611	3.71516	4.76193	6.5815	4.47383	5.36296	0.000212717	0.00348981
ENSMUSG00000041361	Myzap	5.77177	5.52814	5.73115	4.57369	4.63567	3.76393	5.34786	3.76577	3.87779	3.82538	2.47641	2.82367	2.69733	1.68595	1.897	1.00947e-06	4.89395e-05
ENSMUSG00000041406	BC055324	0.540175	0.569401	0.338474	0.466851	0.483345	0.507306	0.301166	0.853764	0.451982	0.392088	0.482601	0.917857	2.12533	1.28432	1.68165	0.000790827	0.00980523
ENSMUSG00000041431	Ccnb1	3.79881	3.01671	2.18651	3.38184	2.13078	4.17017	2.07242	3.88251	2.24945	2.14703	4.32869	10.9013	15.7168	9.96416	16.5861	5.93916e-13	2.84733e-10
ENSMUSG00000041438	Utp4	3.90544	3.64979	3.66933	3.542	3.47353	4.22134	4.55723	3.60368	4.73449	4.17843	4.84491	7.71725	7.54022	5.27511	6.66932	0.0019114	0.0194395
ENSMUSG00000041445	Mmrn2	1.60333	1.19183	1.57155	1.5963	1.57154	1.1536	0.443373	1.87142	1.87397	1.27875	1.96891	1.46029	9.45129	2.14768	3.34296	0.00160217	0.017069
ENSMUSG00000041481	Serpina3g	0.643316	1.5267	1.45778	0.686443	0.548999	1.34414	0.562869	1.34632	2.34274	1.81059	1.59958	2.24064	15.2708	2.59536	4.85525	1.18887e-05	0.000354381
ENSMUSG00000041488	Stx3	12.8774	12.9391	12.1001	13.0796	14.6086	11.8202	12.9619	10.6211	11.5467	11.5309	8.49938	9.65067	6.68081	8.9146	8.86219	0.00126286	0.0140255
ENSMUSG00000041498	Kif14	0.373501	0.293559	0.27752	0.357987	0.260985	0.301947	0.22586	0.486621	0.238395	0.174841	0.352266	0.360066	1.28232	1.08908	1.26298	0.000119256	0.00222516
ENSMUSG00000041654	Slc39a11	19.9603	17.5833	19.5604	17.2807	23.0281	15.2517	15.5128	24.0749	19.314	23.2561	28.2134	22.9199	26.7784	46.5034	46.6086	0.000200079	0.0033461
ENSMUSG00000041670	Rims1	3.29257	1.84087	2.86357	2.49233	1.26311	0.421692	0.988094	1.96021	1.37719	1.09054	0.597192	0.654564	1.53326	0.120206	1.39051	0.00548288	0.0426591
ENSMUSG00000041734	Kirrel	1.26316	1.26822	1.49277	0.941786	0.734711	0.675245	0.3268	1.50104	1.38901	0.908652	1.29117	1.1754	8.63151	0.680813	2.61223	0.00344508	0.030476
ENSMUSG00000041737	Tmem45b	98.8833	108.023	92.7235	107.495	101.736	65.6711	65.2621	76.2363	75.3751	77.4573	57.2121	64.5253	42.4375	80.8679	39.9901	0.00122201	0.0137654
ENSMUSG00000041773	Enc1	2.31731	1.58331	1.80267	1.53041	2.01496	2.08022	1.67783	3.73975	3.11137	2.00539	2.71658	3.14411	6.68331	4.35468	6.18312	6.5659e-05	0.0014034
ENSMUSG00000041801	Phlda3	7.92933	6.62745	7.99224	11.1883	7.18141	2.53661	3.60932	6.74059	7.2748	7.11609	7.52832	18.9614	19.4139	6.67995	10.0026	0.00449806	0.0368799
ENSMUSG00000041859	Mcm3	4.73931	4.17908	5.77992	3.82364	5.02827	6.24699	2.71193	6.66639	3.80998	4.35122	9.09812	7.66378	19.5926	9.88652	16.0613	3.03668e-08	2.77302e-06
ENSMUSG00000041879	Ipo9	3.10243	2.66123	2.91288	2.32312	2.38002	2.50124	1.56456	3.09331	2.61438	2.40161	2.81952	2.25666	8.75045	3.90156	5.21664	0.0037663	0.0324364
ENSMUSG00000041886	Macc1	0.485252	0.657823	0.543116	0.495214	0.366331	0.545124	0.0864358	0.460234	0.435763	0.341404	0.537341	0.654318	1.92356	1.01232	0.898027	0.00460435	0.0375906
ENSMUSG00000041891	Lman1	5.5228	4.25447	4.6165	4.15936	4.92474	4.12992	2.36683	5.70256	5.27595	4.33948	4.62472	4.30505	16.3405	10.7415	15.9808	4.60684e-05	0.00107883
ENSMUSG00000041920	Slc16a6	1.0989	1.50674	1.0415	1.1203	1.35467	1.22658	0.684224	1.55605	1.78736	1.31027	1.69355	3.2446	3.56797	3.87632	5.26959	1.26988e-06	5.87582e-05
ENSMUSG00000041935	AW549877	13.5796	11.9187	10.762	9.63863	12.1781	10.7707	6.92424	11.867	9.95191	8.68921	6.11837	3.91392	8.43641	9.54085	7.05369	0.00406871	0.0342379
ENSMUSG00000041939	Mvk	14.7867	14.2586	15.5213	12.9094	14.5017	11.2653	6.21629	8.87775	6.64326	9.18457	18.898	11.97	14.4898	14.4277	14.6342	0.000196901	0.00330575
ENSMUSG00000041995	Zbed3	6.16626	5.32099	6.57128	4.93433	3.74242	7.73523	6.18102	6.19843	5.51174	3.90527	8.75837	8.83078	12.1057	8.63619	10.7238	0.00170642	0.0178708
ENSMUSG00000042029	Ncapg2	0.332309	0.787063	0.722783	0.892149	0.837647	0.929555	0.0870907	1.71122	0.85926	0.671815	0.769876	0.901143	4.30215	2.11739	4.95447	0.000551049	0.00739573
ENSMUSG00000042035	Igsf3	4.10808	4.04074	3.26008	2.99065	3.93196	0.674922	2.32262	2.32521	2.4758	1.94745	1.66509	1.21222	3.39726	1.8004	1.87159	0.00237616	0.022962
ENSMUSG00000042041	2010003K11Rik	40.2604	39.2466	41.012	39.8332	27.4839	18.5087	28.4861	12.6815	16.4404	22.3722	20.4129	9.58357	8.89814	10.1675	5.30891	2.4353e-08	2.34782e-06
ENSMUSG00000042111	Ccdc115	8.21927	7.91711	7.8245	7.64677	6.79819	7.5525	5.85978	7.41736	8.87717	7.0292	10.221	12.9575	10.437	10.7096	11.8502	0.00580829	0.0444153
ENSMUSG00000042129	Rassf4	1.18735	0.761917	1.38987	0.998494	1.26039	1.64942	0.986268	1.85949	2.16167	1.20962	1.82561	1.7761	2.73488	1.15137	4.90266	0.00361191	0.031485
ENSMUSG00000042190	Cmklr1	0.419536	0.516911	0.61171	0.707398	0.547734	0.410633	0.236255	0.588805	0.787041	0.35836	1.07376	1.93394	4.19672	0.336673	1.69321	9.59905e-05	0.00189337
ENSMUSG00000042265	Trem1	0	0	0	0.0180979	0.0177712	0.231784	0.137612	0.0627481	0.0157452	0	0.0516452	1.44626	4.01802	1.83591	0.263519	4.93886e-10	8.19614e-08
ENSMUSG00000042286	Stab1	1.99712	2.04655	2.16702	1.74713	1.55702	1.26611	0.451237	2.43546	2.50013	1.85419	4.17649	1.05164	13.5328	1.75598	3.48344	0.00224631	0.0219779
ENSMUSG00000042354	Gnl3	3.68308	3.77036	3.13116	3.39553	2.92315	2.65174	1.43246	3.40893	3.77796	3.3253	2.70015	6.47135	7.46787	5.55223	8.10714	0.000361002	0.00527526
ENSMUSG00000042357	Gjb5	6.64461	7.68618	7.95157	10.375	5.67948	1.83698	0.319699	3.50969	3.13049	3.13763	1.58165	1.34756	1.62065	1.88568	0.321507	9.01717e-07	4.43629e-05
ENSMUSG00000042359	Osbpl6	1.82427	2.17805	2.08501	1.61977	2.09247	0.977023	0.607949	1.80154	1.24704	1.10355	0.810361	1.02122	1.08815	1.45713	0.694191	0.00204443	0.0203723
ENSMUSG00000042367	Gjb3	48.5904	43.4077	42.4029	40.0575	36.3777	22.2279	17.5533	24.9631	26.3804	26.9648	18.9487	25.7124	22.8766	30.6884	21.5673	2.95556e-06	0.000116728
ENSMUSG00000042410	Agps	6.57612	5.88564	4.56246	4.87796	5.33812	4.68704	2.60234	5.30786	4.5859	4.89302	4.5611	5.10169	13.6118	11.6856	10.6359	0.000473095	0.00654784
ENSMUSG00000042436	Mfap4	9.99828	10.2871	15.5699	9.68893	6.05456	15.4706	3.26215	15.1638	13.9797	10.8358	33.0559	2.78543	137.452	5.60844	31.7873	0.000824007	0.0101694
ENSMUSG00000042487	Leo1	2.32302	2.20136	2.3463	1.63415	2.11969	3.08581	3.57	4.06259	3.69814	3.4201	3.61172	3.17735	4.72132	5.45257	5.57906	5.91966e-05	0.00130316
ENSMUSG00000042489	Clspn	0.622288	0.447713	0.714288	0.37667	0.627865	0.773345	0.233775	0.940252	0.469072	0.538202	0.851482	0.760123	3.40596	1.86733	2.9272	9.01281e-06	0.000281797
ENSMUSG00000042498	Radx	2.26915	1.85231	1.89851	2.29309	2.2823	1.9648	2.31169	1.45139	1.32269	1.3586	1.12357	0.67554	0.674434	1.01707	0.390574	0.000283502	0.00441205
ENSMUSG00000042524	Sun2	25.7941	22.2105	23.6954	18.2776	21.5462	5.25973	2.71316	15.8168	13.2686	14.9058	5.85413	6.99599	12.9539	7.77691	6.88103	1.72134e-05	0.000480722
ENSMUSG00000042589	Cux2	0.254566	0.271067	0.250175	0.161568	0.281238	0.0730513	0.131218	0.221043	0.261115	0.143037	0.121748	0.092933	0.0912348	0.0789218	0.0457154	0.00387772	0.0331151
ENSMUSG00000042606	Hirip3	3.94254	3.33655	3.20599	2.75658	2.87029	2.65937	1.18024	4.53895	3.14718	2.57559	4.53008	3.93133	10.2942	6.73244	7.9237	0.000205998	0.00340547
ENSMUSG00000042684	Npl	0.365717	0.306023	0.377708	0.305109	0.121069	0.538762	0.462499	0.662892	0.965157	0.69902	1.16809	0.174076	2.49293	0.218304	2.22094	0.00326384	0.0292171
ENSMUSG00000042712	Tceal9	74.7842	63.0257	73.6334	73.258	61.1983	62.4663	25.016	90.8316	80.4142	90.6124	80.8638	82.7391	121.824	129.943	178.697	0.00684015	0.0499492
ENSMUSG00000042719	Naa25	1.63216	1.4638	1.20005	1.5254	1.56035	1.52312	1.20361	1.68851	1.8198	1.50419	1.29439	1.92699	4.36844	2.14724	3.94651	0.00428747	0.0356888
ENSMUSG00000042734	Ttc9	0.273656	0.199892	0.272616	0.27579	0.116627	0.166995	0.196496	0.277038	0.238959	0.139407	0.457932	0.753812	1.85629	0.270358	0.55532	5.58239e-05	0.00125125
ENSMUSG00000042747	Krtcap2	26.8351	26.6142	29.466	28.8585	26.7406	26.5239	15.1612	34.6431	32.533	37.1009	44.19	39.4132	41.3633	52.9153	46.0169	0.00210732	0.020882
ENSMUSG00000042759	Apobr	0.408114	0.496797	0.300078	0.236745	0.314666	0.135908	0.105393	0.490366	0.478127	0.6513	0.434218	0.85266	2.60219	0.639142	0.745776	0.00355451	0.0311882
ENSMUSG00000042808	Gpx2	88.1206	87.3074	99.0156	101.46	72.8115	147.598	51.4195	88.6518	63.8621	93.269	222.769	589.331	253.176	303.722	274.201	4.51173e-12	1.58914e-09
ENSMUSG00000042821	Snai1	0.990449	1.13977	1.35615	0.898077	1.11191	3.40184	2.40408	2.03504	1.76645	2.0212	6.63664	6.44414	9.9563	1.58649	3.01985	9.02217e-07	4.43629e-05
ENSMUSG00000043029	Trpv3	7.62089	8.23588	5.78599	6.35706	5.55335	1.86834	0.90172	6.68891	4.06744	3.32475	1.39482	0.20545	1.19069	2.47836	0.109777	2.7224e-05	0.00069402
ENSMUSG00000043079	Synpo	10.7903	11.1127	9.71172	7.45155	9.43758	5.52375	5.75455	5.91297	4.56451	5.05011	4.36794	3.14518	8.25375	4.22085	3.96491	4.70827e-06	0.000167202
ENSMUSG00000043091	Tuba1c	64.1009	56.6235	67.5063	59.8975	52.1835	87.7325	66.0887	50.6294	46.8606	47.5479	100.619	180.621	110.01	97.1696	122.267	4.30078e-06	0.000157151
ENSMUSG00000043157	Arl11	0.178338	0.294939	0.118437	0.107861	0.247864	0.456583	0.175525	0.36365	0.272761	0.403423	0.781461	0.29678	1.6386	0.442037	0.651457	0.000917458	0.0110232
ENSMUSG00000043333	Rhbdl2	31.1123	26.8737	22.0445	26.5221	24.7836	9.26917	7.58457	19.6764	16.0943	17.9877	9.881	7.84712	9.95615	19.6003	8.41534	1.02609e-05	0.000316238
ENSMUSG00000043421	Hilpda	4.86433	3.96511	4.4569	5.65817	4.80458	9.7424	3.40658	6.98274	9.9278	8.2191	9.83627	26.1822	8.41699	16.1207	14.1962	1.73089e-05	0.000481829
ENSMUSG00000043592	Unc5cl	1.99291	2.01821	1.92132	1.94108	2.33881	1.89306	0.441018	2.638	1.85114	2.1635	4.03672	2.76504	5.38375	6.43115	5.8865	9.48041e-05	0.00187425
ENSMUSG00000043613	Mmp3	0.293158	0.33083	0.267722	0.44388	0.159003	0.549419	0.290243	0.461243	0.344985	0.296327	0.590201	12.1268	7.40281	3.08481	2.95251	1.03362e-15	1.11495e-12
ENSMUSG00000043635	Adamts3	0.058995	0.0634922	0.138012	0.0683045	0.0753564	0.179695	0.0741394	0.0295812	0.119033	0.113172	0.148551	0.0492386	0.8697	0.344939	0.362404	0.000878565	0.0107071
ENSMUSG00000043740	B430306N03Rik	0.0566229	0.0431296	0.0235822	0.0366703	0	0.0127893	0.020351	0.0410873	0.0263017	0.0438169	0.096218	0.0760814	0.923854	0.210256	0.133796	2.54428e-06	0.000103511
ENSMUSG00000043895	S1pr2	0.425534	0.32256	0.519737	0.35721	0.372139	0.2505	0.119278	0.768789	0.622999	0.514006	0.681321	0.675503	2.68842	0.60842	1.13224	0.00191727	0.0194758
ENSMUSG00000043903	Zfp469	0.129259	0.109735	0.163245	0.0162731	0.0511875	0.106001	0.0101553	0.131939	0.0473608	0.0232742	0.140976	0.012549	1.366	0.113305	0.299036	0.002411	0.0232466
ENSMUSG00000043924	Ncmap	0.297294	0.350376	0.122366	0.206543	0.43558	1.38882	0	0.298036	0.502136	0.391977	1.39324	2.28622	1.88478	1.08573	1.42262	0.000894512	0.0108492
ENSMUSG00000043998	Mgat2	14.1323	11.4957	12.5472	13.9346	14.4361	10.7424	7.01137	15.6973	16.382	15.6505	12.7671	15.5642	30.4451	22.5519	29.1511	0.0042528	0.0354756
ENSMUSG00000044041	Krt13	0.0280081	0.0864138	0.0318611	2.56685	0.122777	0.316817	0.024642	0	0.0496936	0.0967685	0.541347	2.55306	4.59364	2.54613	1.04019	0.000230888	0.00371725
ENSMUSG00000044103	Il1f9	0.029325	0	0	0	0	0.250834	0.087021	0.033933	0	0.117043	0.034838	0.402312	2.24944	1.247	0.067444	7.49387e-07	3.82653e-05
ENSMUSG00000044177	Wfikkn2	0.818433	0.862717	0.869592	0.510412	0.411163	0.33179	0.266718	0.673626	0.325004	0.949625	0.106078	0.229978	0.318441	0.218375	0.191058	0.00151063	0.0162378
ENSMUSG00000044201	Cdc25c	0.73402	0.427303	0.555069	0.67469	0.384139	0.498352	0.35264	0.892757	0.381278	0.339671	0.882369	2.18799	1.72595	1.91668	2.20655	1.0853e-06	5.16009e-05
ENSMUSG00000044229	Nxpe4	15.1909	16.3431	11.5285	10.9769	13.2185	4.81418	0.271776	7.62224	5.79885	8.71882	3.23274	2.00714	8.12902	8.74734	1.70614	0.00433526	0.0359401
ENSMUSG00000044254	Pcsk9	9.17951	8.41511	6.67589	7.15184	12.22	7.47302	1.4484	5.08519	1.40009	2.87954	12.8359	2.97416	21.1118	10.4207	12.8751	0.000480099	0.00662352
ENSMUSG00000044258	Ctla2a	1.80757	2.15769	1.96294	3.5186	2.40821	3.16014	5.12519	2.46484	3.82678	4.00448	4.17605	36.4731	27.3768	15.884	4.7563	2.11392e-11	5.06725e-09
ENSMUSG00000044312	Neurog3	0.173903	0.179221	0.593674	0.484178	0.282703	0.423999	0.110877	0.51469	0.225777	0.468141	1.00072	0.0540836	1.79598	1.20423	1.82979	0.0051147	0.0406421
ENSMUSG00000044338	Aplnr	1.09948	0.799537	1.1611	1.3423	1.18929	1.53141	0.511144	2.00122	1.81929	1.81519	2.17869	0.213116	13.4791	3.92145	3.42101	0.000800496	0.00991799
ENSMUSG00000044349	Snhg11	2.71451	1.94094	2.99905	1.48193	0.616964	0.637914	0.475944	1.69935	1.90354	1.6301	0.583175	1.24241	0.255139	0.382119	0.152874	0.00132375	0.0145242
ENSMUSG00000044350	Lacc1	2.40919	2.38312	2.37827	2.24766	2.21852	3.02732	2.0336	3.41783	2.49148	2.19011	3.47121	2.19152	4.59984	7.39823	4.44521	0.0068596	0.0499535
ENSMUSG00000044359	P2ry4	0.767653	0.599198	0.292775	0.557995	0.616274	0.384551	0.238219	0.1975	0.098266	0.02374	0.077001	0.048058	0.026311	0.068538	0.068497	1.76127e-07	1.16022e-05
ENSMUSG00000044361	BC024139	0.571829	1.1766	0.447872	0.838182	0.800586	0.23946	0.106974	0.661213	0.411082	0.5564	0.204918	0.205885	0.0792168	0.310093	0.0938955	0.000338375	0.00503017
ENSMUSG00000044393	Dsg2	42.7741	43.1804	38.8086	36.7337	47.8134	58.3706	55.5762	33.5637	32.7481	28.9682	27.3489	22.3516	25.3941	25.5294	27.5916	0.00266506	0.0251205
ENSMUSG00000044461	Shisa2	11.5448	10.5023	11.5061	9.99123	12.7212	5.22953	7.44721	15.8701	19.6485	16.5113	5.77359	5.06187	4.61969	5.5357	9.88033	0.000667015	0.00859105
ENSMUSG00000044469	Tnfaip8l1	1.14123	1.11723	1.13962	1.20419	1.37479	1.61392	2.06587	2.10147	2.24292	1.71214	1.81176	4.28037	2.27225	2.81845	2.72507	9.82751e-05	0.00192742
ENSMUSG00000044681	Cnpy1	0.232226	0.570126	0.463838	0.399621	0.449783	0.260041	0.2941	0.300873	0.124867	0.102647	0.130161	0.014969	0.0350673	0.246863	0.0128381	0.0025768	0.0245165
ENSMUSG00000044912	Syt16	0.0230418	0.0141535	0.0532835	0.0442738	0.0102539	0.330834	0.0278021	0.0122313	0.0477342	0.0118719	0.254735	0.221164	0.702237	0.22759	0.0477372	0.000260428	0.00411982
ENSMUSG00000045019	Acer1	32.1581	25.293	28.7015	29.88	33.1339	26.6061	43.5991	20.7145	23.4259	30.1085	24.4409	9.4353	3.26403	9.90871	8.06541	3.79437e-05	0.000921056
ENSMUSG00000045027	Prss22	0.039387	0	0.058095	0.096016	0	3.76838	0.062528	0.196807	0.104121	0	4.46149	9.43634	5.36623	5.85642	1.58147	1.23798e-07	8.68546e-06
ENSMUSG00000045038	Prkce	3.54236	3.55863	3.26427	3.12648	3.58849	2.35242	2.1081	3.08148	3.03907	2.78661	1.73652	1.50031	1.76386	1.51947	2.07513	2.20754e-05	0.00058346
ENSMUSG00000045045	Lrfn4	7.72448	8.13997	7.41344	6.42254	6.06789	5.49926	4.97101	8.32757	9.27348	7.75015	9.59458	15.0749	10.6777	15.8521	11.2215	0.000224745	0.0036353
ENSMUSG00000045092	S1pr1	2.20883	3.29459	2.07465	2.32557	2.17074	2.01263	0.782353	2.09392	2.33067	2.57957	2.2089	4.15883	13.839	3.16105	3.4392	0.0016216	0.0172123
ENSMUSG00000045273	Cenph	1.38307	0.991114	1.59011	1.31177	0.755864	1.48669	1.1322	2.87815	1.08313	1.24518	1.59467	3.204	5.18734	4.37097	5.21927	0.000122368	0.00226846
ENSMUSG00000045294	Insig1	42.9013	57.2113	34.2698	42.6498	52.2106	32.7298	18.6466	32.6165	14.8147	20.0276	29.6588	12.7186	29.9301	27.9375	28.4306	0.000301092	0.00461095
ENSMUSG00000045312	Lhfpl2	14.3448	10.4744	12.536	9.9138	11.5846	7.59045	9.37878	8.02201	9.84375	8.01444	4.97717	5.66588	3.30655	3.11752	2.68763	1.84418e-11	4.54696e-09
ENSMUSG00000045316	Fahd1	45.7681	39.6482	40.1503	48.3484	51.5649	23.2146	31.5467	36.5086	38.2957	38.4591	25.2437	30.6231	15.1759	33.5633	22.681	0.000877438	0.0107071
ENSMUSG00000045328	Cenpe	1.30028	1.14981	1.24571	1.01117	0.875633	1.12963	0.885992	1.35947	0.796483	0.943889	1.46617	1.59849	4.98759	3.13858	4.30357	1.28322e-07	8.93027e-06
ENSMUSG00000045362	Tnfrsf26	0.0414328	0.098583	0.053883	0.0809905	0.0642033	0.184379	0.0413208	0.248344	0.11021	0.105241	0.185687	0.491326	0.972013	0.441341	0.228872	1.40813e-05	0.000407766
ENSMUSG00000045502	Hcar2	0.151529	0.414091	0.335002	0.390485	0.458756	0.331559	0.465957	0.520628	0.638067	0.612906	0.198634	2.7167	1.97185	1.8908	0.265765	0.00190209	0.0193791
ENSMUSG00000045551	Fpr1	0	0	0	0	0	0.046772	0.094345	0.126712	0.193846	0.082433	0.232808	0.895832	3.68259	2.25551	0.423645	3.59336e-18	8.85969e-15
ENSMUSG00000045725	Prr15	14.6834	10.517	15.6286	12.1614	12.1707	9.24854	23.3929	7.95582	6.60091	7.05729	8.04346	6.69797	5.60312	7.10177	4.54022	0.00240492	0.0232269
ENSMUSG00000045751	Mms22l	0.671172	0.71495	1.03778	0.871022	0.707977	0.85775	0.425805	1.25123	0.582741	0.860064	1.02491	1.08984	2.43014	2.19035	2.5246	0.000699888	0.00894768
ENSMUSG00000045763	Basp1	3.14892	4.10305	5.51933	3.13066	1.44737	5.95574	1.63482	4.47267	3.91927	4.70725	5.07287	3.40531	21.2538	5.619	14.5906	0.00132129	0.0145065
ENSMUSG00000045775	Slc16a5	27.8835	23.1035	22.1434	18.8488	27.8433	21.524	29.2085	9.02671	14.9383	13.5339	14.4963	16.0281	3.88314	7.99874	6.49932	0.000663932	0.00857054
ENSMUSG00000045777	Ifitm10	0.0623041	0.0556273	0.0774618	0.0940974	0.144796	0.0901856	0.136841	0.0757362	0.0616327	0.145119	0.215155	0.493742	0.266227	0.0891307	0.216976	0.00668349	0.0492529
ENSMUSG00000045799	Gm9800	60.3245	55.1854	59.0199	63.4914	52.2729	44.8739	21.8471	83.3756	56.9683	56.2049	56.6973	88.9515	172.074	96.9762	171.458	0.000229328	0.00369903
ENSMUSG00000045817	Zfp36l2	35.1304	35.0687	34.0648	26.7446	44.8582	51.9635	36.4812	62.0892	58.8741	36.8404	53.1438	45.8009	89.6927	80.6682	84.2596	0.000214866	0.00351504
ENSMUSG00000046179	E2f8	1.43536	1.10314	1.33548	0.772913	0.929529	2.44415	1.10217	2.04678	0.924742	0.828576	2.40232	1.36354	6.13609	3.75098	6.97039	3.30433e-06	0.00012761
ENSMUSG00000046223	Plaur	1.9283	3.45775	2.65328	2.84739	1.94967	8.49156	2.13677	3.18387	4.12042	2.62902	6.28948	21.2791	9.57788	7.71625	4.80676	5.46144e-06	0.000188142
ENSMUSG00000046240	Hepacam	1.37012	1.14607	1.1836	1.23216	1.21595	0.451879	0.099869	0.649542	0.332094	0.504998	0.259919	0.120362	0.180291	0.057359	0.093349	5.01238e-09	6.3145e-07
ENSMUSG00000046245	Pilra	0.138104	0.182477	0.422922	0.121952	0.0956263	0.59529	0.290257	0.814349	0.585178	0.633677	0.800153	0.436732	3.02514	1.26375	0.88149	7.36668e-06	0.000240343
ENSMUSG00000046259	Sprr2h	0.158032	0.516016	0.743001	0.644439	0.230234	9.48155	1.26893	0.579561	0.841038	0.366882	5.18468	211.195	0.834827	1.39796	1.24203	4.14932e-08	3.61682e-06
ENSMUSG00000046280	She	0.292877	0.146618	0.216541	0.247033	0.281439	0.187288	0.0837921	0.532364	0.528104	0.37217	0.402137	0.320977	1.94611	0.347467	0.938461	0.00402237	0.0339898
ENSMUSG00000046352	Gjb2	2.1344	2.29322	2.76389	2.28485	2.36195	4.18635	5.48179	2.86396	3.3514	3.18259	5.10096	4.98397	5.78353	4.57122	9.80602	0.000131172	0.00237555
ENSMUSG00000046402	Rbp1	1.56114	1.53934	1.63972	1.91329	1.33552	3.57209	2.08482	1.98574	1.88791	1.35502	4.14968	3.24789	11.4746	2.39712	2.86272	0.00031354	0.00474683
ENSMUSG00000046432	Bex3	20.9074	20.6663	25.03	22.0612	16.7698	21.3256	9.50023	29.382	23.1515	23.4891	28.3018	51.871	38.331	28.2657	36.9884	0.00236194	0.0228721
ENSMUSG00000046447	Camk2n1	23.0473	24.6868	21.4704	26.1642	27.8066	61.6742	30.1991	28.4411	47.1988	35.4681	34.4717	23.5768	12.8563	25.8986	25.0476	0.0025702	0.0244943
ENSMUSG00000046470	Sox18	2.71802	2.78672	3.46879	3.02849	3.14923	6.19724	2.70845	5.13181	5.30583	4.43044	10.7261	6.28871	24.3994	7.28746	7.02549	1.06078e-06	5.06091e-05
ENSMUSG00000046591	Ticrr	0.311678	0.231067	0.449262	0.159364	0.270564	0.392176	0.313454	0.447385	0.271258	0.258101	0.386425	0.462447	1.44813	0.768861	1.4032	0.000103261	0.00199182
ENSMUSG00000046623	Gjb4	2.73094	2.42654	2.403	2.93191	1.58373	0.362558	0.109565	0.778957	0.801972	0.955203	0.50377	1.49167	2.25389	0.831339	0.240651	0.00173124	0.0180541
ENSMUSG00000046688	Tifa	7.7473	5.41659	8.44818	12.8169	8.38931	11.0773	3.10181	11.1813	13.6884	8.453	6.60948	15.4863	11.6354	31.5999	25.6563	0.00543785	0.042536
ENSMUSG00000046691	Chtf8	25.9407	19.1165	27.3836	22.6294	23.131	16.062	11.2406	21.4384	25.3064	23.2699	30.0025	24.5943	42.3739	34.2283	33.8878	0.00326914	0.0292494
ENSMUSG00000046711	Hmga1	34.9596	34.3041	40.4881	34.113	35.7664	54.1357	29.2487	41.4943	42.6106	42.2943	80.1987	160.067	75.5883	52.3366	74.8187	2.5792e-07	1.5898e-05
ENSMUSG00000046804	Phgr1	443.134	368.835	328.622	501.833	529.149	175.033	239.176	466.123	573.696	636.178	234.415	354.62	71.4555	184.264	195.971	0.00501426	0.0400283
ENSMUSG00000046805	Mpeg1	3.55876	3.88731	3.58305	3.17463	2.74305	5.39241	2.13318	7.86832	8.81678	6.33905	6.43127	2.312	20.3976	3.18649	14.6258	0.00481526	0.0387443
ENSMUSG00000046841	Ckap4	11.4997	10.2145	10.7726	9.0974	9.11158	14.7481	4.3935	12.6631	12.2608	9.43028	21.2478	14.451	49.9211	27.7342	31.3386	2.80664e-08	2.60429e-06
ENSMUSG00000046861	Hectd3	29.5445	28.8179	27.366	26.0364	35.2589	23.2912	26.0663	19.7549	22.0078	23.0663	25.028	19.7763	13.2961	20.1994	15.4102	0.00674589	0.0495099
ENSMUSG00000046865	Fbl	11.4112	11.6962	11.5483	11.44	11.2457	9.28083	7.08052	12.7355	12.501	13.5531	16.8397	21.6447	20.1921	18.7494	20.3903	1.51666e-05	0.000431949
ENSMUSG00000046876	Atxn1	2.74236	2.67804	2.53371	2.31889	2.74334	2.1834	2.09077	2.48189	2.66451	2.21078	2.07194	1.33763	1.45669	1.9914	1.19326	0.00178253	0.0184662
ENSMUSG00000046959	Slc26a1	0.0554387	0.0553785	0.202527	0.120616	0.405343	0.155236	7.21476	0.0216747	0.0751472	0.0627192	0.278696	0.0834282	0.00844946	0.0255479	0.132184	0.000246127	0.00392236
ENSMUSG00000046971	Pla2g4f	9.18993	11.9097	9.73265	10.362	8.38352	3.26992	0.419664	5.54282	3.49	3.62374	6.71268	1.88442	4.51458	10.3659	0.911405	0.00489628	0.0392498
ENSMUSG00000047230	Cldn2	24.3396	21.9413	23.9265	24.2505	34.7292	30.1874	8.87408	3.57146	45.3643	29.0409	47.2057	64.0174	58.561	69.1655	124.622	6.52585e-05	0.0014034
ENSMUSG00000047330	Kcne4	2.45342	2.4872	2.20974	2.44199	1.84404	0.767836	0.202389	2.31868	1.74987	1.4665	0.793832	11.5559	6.3803	1.23093	3.39732	0.00676049	0.0495453
ENSMUSG00000047394	Odf3b	4.27323	3.20369	4.54115	3.58788	6.64373	1.70048	6.46872	4.5699	3.72408	3.89752	2.03295	1.98779	0.0879406	0.191426	0.622416	0.00087818	0.0107071
ENSMUSG00000047407	Tgif1	4.13267	3.90916	5.82166	3.92287	5.05347	6.66898	8.95584	12.3783	8.78876	8.64542	8.02379	10.5586	7.07566	7.88023	7.5098	5.68053e-06	0.000193373
ENSMUSG00000047415	Gpr68	0.0900986	0.240768	0.053046	0.1029	0.128782	0.127042	0.132285	0.138417	0.293991	0.135068	0.26547	0.181196	1.30635	0.121102	0.368942	0.00367893	0.0319068
ENSMUSG00000047419	Cmya5	0.207655	0.206885	0.290185	0.661069	0.146266	0.135672	0.012241	0.107821	0.099145	0.13448	0.06484	0.071177	0.17279	0.181259	0.086447	0.00427755	0.0356476
ENSMUSG00000047443	Erfe	3.08275	2.97704	2.37078	3.04975	2.42702	2.61428	0.544589	2.68337	2.5944	2.06729	3.82505	4.5123	6.40912	7.23881	5.9619	0.000264037	0.00416926
ENSMUSG00000047446	Arl4a	7.05993	7.87855	7.29504	7.09499	7.22028	9.88231	10.6757	9.86026	9.84714	10.7271	6.70943	8.86897	4.47871	4.75721	8.06706	0.00299792	0.0274343
ENSMUSG00000047496	Rnf152	3.07882	3.17285	2.46645	2.06963	3.04707	1.08094	6.67512	3.46883	1.46595	1.81916	1.05642	0.422638	1.4904	2.28927	0.932307	0.005871	0.0447362
ENSMUSG00000047497	Adamts12	0.15581	0.132835	0.0995701	0.113921	0.105954	0.281001	0.0621701	0.249674	0.16373	0.100078	0.253795	0.0243262	5.1955	0.143885	0.719977	1.16631e-05	0.000350076
ENSMUSG00000047502	Mroh7	0.195318	0.241696	0.134928	0.116284	0.153082	0.155147	0.117373	0.225696	0.248855	0.225115	0.0712572	0.100845	0.0463392	0.0244227	0.0174003	0.00172008	0.0179703
ENSMUSG00000047534	Mis18bp1	0.735246	0.571092	0.527743	0.533172	0.255928	0.881374	0.287343	0.811139	0.424642	0.423038	0.818215	1.00542	1.80314	1.43487	2.06638	0.000250077	0.00397429
ENSMUSG00000047562	Mmp10	0.482096	0.368457	0.789348	0.132433	0.31572	3.13131	0.077006	0.699019	0.929367	0.627949	2.86536	3.39613	30.0399	2.20742	2.5639	4.07714e-08	3.57194e-06
ENSMUSG00000047641	Krt87	0.620855	0.693364	0.705704	0.931441	0.948032	1.44369	0.344202	1.58978	1.46246	1.237	3.52717	2.25924	4.4532	3.74932	3.64826	2.21487e-07	1.41057e-05
ENSMUSG00000047735	Samd9l	17.334	17.1332	16.9728	14.238	17.3011	18.5411	13.6724	13.7372	16.0181	12.7308	8.8949	5.07569	11.9943	7.57457	13.7402	0.000660767	0.00854283
ENSMUSG00000047747	Rnf150	0.380499	0.224345	0.306006	0.22806	0.281817	0.433306	0.32259	0.556775	0.575624	0.338152	0.587018	0.212507	1.59639	0.396467	1.14495	0.00277525	0.0258629
ENSMUSG00000047757	Fancb	0.563688	0.594034	0.534993	0.359383	0.509065	0.757405	0.140961	0.78262	0.364101	0.544055	0.707062	1.05999	1.7835	1.49119	2.0441	0.00091731	0.0110232
ENSMUSG00000047767	Atg16l2	1.06662	0.971157	1.16916	1.05115	1.29795	0.799564	1.72139	1.62562	1.53644	2.09223	0.761021	0.84961	0.740651	0.825813	0.77303	0.00316337	0.0286296
ENSMUSG00000047797	Gjb1	20.6713	16.6591	20.4159	20.8634	20.1471	22.0056	12.6018	24.44	25.7438	23.6569	34.2868	30.1675	24.1264	45.7694	30.924	0.00173792	0.018091
ENSMUSG00000047810	Ccdc88b	0.422619	0.837013	0.512163	0.525639	0.71292	1.11511	0.6484	1.24947	1.28044	0.798846	1.62839	1.47298	2.47668	1.46137	1.21253	0.000433122	0.00610225
ENSMUSG00000047821	Trim16	23.348	21.2595	21.3262	19.2056	22.8938	17.5288	16.9117	20.7904	18.5139	16.8876	15.2469	15.9637	11.3575	16.4282	10.4087	0.00323085	0.0290266
ENSMUSG00000047832	Cdca4	3.71728	3.17718	3.45774	4.26659	3.73574	3.98996	3.11226	5.2385	5.17397	4.05509	4.68227	5.52827	9.56238	6.66121	8.83857	0.000282237	0.00439632
ENSMUSG00000047879	Usp14	5.04948	4.60073	4.35935	4.70297	4.80581	4.52078	3.09	4.74019	4.99878	4.28756	4.71377	5.88872	9.00075	6.9224	8.66963	0.00197637	0.0199125
ENSMUSG00000047945	Marcksl1	14.176	16.193	12.7691	23.5084	9.70443	38.9173	4.11115	18.1862	19.8419	15.3359	39.764	51.4328	81.2257	51.0011	24.5739	1.699e-05	0.000476023
ENSMUSG00000047990	C2cd4a	3.45423	1.65108	2.85681	0.677261	1.42935	1.87224	0.62969	2.38506	1.51504	2.11157	3.72245	1.19222	2.80769	10.968	7.64433	0.00396012	0.0335696
ENSMUSG00000048007	Timm8a1	13.8558	11.55	10.6291	12.6555	11.8642	9.33759	6.67503	14.6885	15.4495	14.0853	12.1659	19.5321	21.9618	22.8979	31.9088	0.00123802	0.0138567
ENSMUSG00000048038	Ccdc187	0.295655	0.186042	0.158692	0.124564	0.199646	0.0772362	0.0797523	0.106709	0.161737	0.13874	0.0483759	0.0313502	0.024282	0	0.0708215	0.000353084	0.00518187
ENSMUSG00000048120	Entpd1	2.59708	1.9216	1.97282	1.71598	1.63213	1.63761	1.08827	2.33126	2.09691	1.84325	2.0292	2.14091	8.83948	1.98128	3.96376	0.00655865	0.0485194
ENSMUSG00000048191	Muc6	0.0296292	0.037009	0.00854558	0	0.0396784	0.18998	0.00514606	0.0238743	0.0314492	0.0266735	0.113616	0.0163533	0.048686	0.162955	0.798968	0.00169597	0.0178126
ENSMUSG00000048249	Crebrf	5.5819	4.7721	5.27508	3.56685	5.62286	4.20686	3.58335	6.53339	5.35543	4.15878	2.59626	2.19249	2.96871	2.54702	2.34209	1.81312e-06	7.80367e-05
ENSMUSG00000048327	Ckap2l	2.94993	2.31813	3.22217	3.09169	1.83289	3.50972	2.15309	3.83177	2.06285	2.06401	4.08598	5.6556	11.2706	7.57117	10.3264	8.34049e-08	6.31353e-06
ENSMUSG00000048337	Npy4r	3.07585	2.3773	3.0714	2.68625	1.69558	0.48602	0.465289	2.85172	1.49905	1.43855	0.86904	0.537229	1.4528	0.101187	0.810429	0.00373889	0.0322854
ENSMUSG00000048440	Cyp4f16	19.9382	18.2686	20.8247	14.4786	18.3371	12.8905	10.756	18.9243	17.1264	22.0859	11.6538	9.05539	8.1119	10.8073	10.7928	0.000103982	0.00199847
ENSMUSG00000048498	Cd300e	0.71001	0.468485	0.663616	0.311073	0.364407	0.207482	0.51789	0.301446	0.154546	0.243527	0.200862	0.044579	0.020436	0	0.13656	0.00127765	0.0140979
ENSMUSG00000048578	Mlec	45.2432	37.8791	44.4434	33.3255	40.8228	36.2427	25.7041	43.1206	40.7217	34.4478	61.1979	27.3604	99.4034	81.7665	95.1235	0.000465203	0.00648018
ENSMUSG00000048612	Myof	3.9762	3.5249	3.68829	3.07677	3.00197	3.45005	0.873165	4.26882	3.13702	2.53141	4.31501	2.75655	11.427	5.97548	4.81958	0.00682084	0.0498606
ENSMUSG00000048696	Mex3d	2.67521	2.39697	2.61035	2.56038	2.61522	2.85145	1.19792	3.12989	3.48536	2.10214	4.73759	3.81883	7.67479	3.0588	6.03611	0.00188863	0.0192761
ENSMUSG00000048699	Krt90	0	0.023381	0	0	0.020174	0.193627	0	0.065189	0.020287	0.066863	0.022496	2.90964	1.74538	1.3141	0.083071	8.08905e-09	9.12477e-07
ENSMUSG00000048756	Foxo3	17.9282	17.0953	17.5752	13.3275	18.3951	13.6524	12.6181	14.3955	14.2299	13.8201	10.3156	6.23093	9.59216	7.19636	7.45345	2.53095e-07	1.56593e-05
ENSMUSG00000048905	Bnip5	15.4754	12.6599	20.0773	11.6469	10.527	15.3284	17.2349	22.1303	22.9972	17.2643	8.89004	4.34528	1.82558	1.24961	3.48994	5.10412e-09	6.38348e-07
ENSMUSG00000048922	Cdca2	1.25297	0.845521	0.880759	1.02566	0.640784	1.04376	0.843096	1.72904	0.697008	0.996772	1.77233	1.82848	3.35385	2.98241	3.35033	4.98749e-06	0.000175672
ENSMUSG00000049037	Clec4a1	0.707802	0.627449	0.954109	0.95735	0.612949	0.937295	0.554172	1.31215	1.615	1.31245	2.2237	0.860494	5.88765	1.23379	2.39527	0.00191764	0.0194758
ENSMUSG00000049076	Acap2	19.2435	18.4464	15.6348	15.3585	15.6607	9.64064	6.01294	12.1633	10.0699	9.44607	5.97462	5.55207	12.5492	7.77768	8.16835	2.39291e-06	9.83316e-05
ENSMUSG00000049086	Bmyc	11.5002	10.8899	11.4214	12.0152	8.15473	8.68102	6.12577	13.2061	11.1736	11.5909	13.7902	40.7193	21.6379	17.6096	13.9166	0.000652196	0.00845699
ENSMUSG00000049130	C5ar1	0.754118	0.602159	0.563355	0.56468	0.489202	0.603841	0.290484	0.440052	0.637171	0.646513	1.00806	0.571731	5.484	1.12757	1.68397	0.000127664	0.00233159
ENSMUSG00000049134	Nrap	4.63832	4.78981	4.37098	4.8549	4.53418	2.51869	0.917607	2.33997	2.04566	2.02776	2.53022	0.933874	2.0249	2.31728	1.09928	2.54893e-06	0.000103511
ENSMUSG00000049235	Gm7324	1.52694	1.91785	1.73867	1.72201	1.9363	1.63484	1.73488	1.8837	1.80134	2.09	3.16721	2.91211	5.56603	2.81011	4.42308	0.00125401	0.0139546
ENSMUSG00000049521	Cdc42ep1	7.73952	7.72921	9.87283	7.88436	8.90585	9.41849	2.73375	10.2193	12.7248	8.67813	14.1993	13.4833	23.1623	16.3967	19.1321	0.000192523	0.00326189
ENSMUSG00000049553	Polr1a	1.52052	1.24941	1.50953	1.07649	1.23322	1.33044	1.15543	1.38623	1.44911	1.26239	1.79005	2.43335	3.46062	2.17294	2.56214	1.82087e-05	0.000500421
ENSMUSG00000049723	Mmp12	0.0521564	0.0576547	0.0669898	0.144431	0.0322711	0.271555	0.0182725	0.0995224	0.0767012	0.102433	0.279267	0.100638	1.35155	0.137519	0.472934	0.000126038	0.00231661
ENSMUSG00000049811	Fam161a	2.83101	2.71798	2.49667	2.68173	2.82756	1.56204	1.94247	1.90316	1.29323	1.84018	1.14819	1.18231	0.754843	2.05673	0.613682	0.00129086	0.0142176
ENSMUSG00000049916	2610318N02Rik	0.965961	0.466736	1.1331	0.791624	0.684064	1.07636	0.576375	0.822656	0.698191	0.600979	1.58443	1.88818	1.85223	1.6214	2.25675	0.00124682	0.013937
ENSMUSG00000049928	Glp2r	2.21284	1.32851	1.44607	1.71963	0.823373	0.388773	0.587144	1.04816	1.21539	1.06749	0.53431	0.17706	0.779931	0.131952	0.478858	0.000442581	0.00621016
ENSMUSG00000049932	H2ax	24.5035	21.5959	27.0723	27.1378	19.1014	26.3822	16.7809	28.6717	24.0587	22.6352	45.3259	60.4839	56.0503	57.7849	56.8829	6.25668e-12	2.07662e-09
ENSMUSG00000049969	Plekhf2	21.8508	21.4667	17.7506	21.6286	26.3327	15.4484	14.7875	17.145	17.7122	14.6347	12.6297	10.907	14.7143	14.2862	13.5959	0.000212076	0.00348261
ENSMUSG00000049988	Lrrc25	0.315617	0.392264	0.834554	0.62559	0.589344	1.45807	0.557823	1.00388	1.29847	1.28825	2.19418	1.56156	4.78924	1.45217	2.28121	1.47302e-05	0.000422306
ENSMUSG00000050097	Ces2b	2.23153	2.33251	2.65342	3.73192	7.00265	3.92501	9.04703	3.02744	6.14128	4.67316	1.51242	1.4147	0.310306	1.23373	3.26367	0.000442106	0.00620855
ENSMUSG00000050105	Grrp1	1.30567	1.33125	1.86914	1.54848	1.07808	1.22566	0.749721	2.24979	3.02457	2.08726	2.99735	4.89725	5.98225	2.88601	3.51295	0.000939858	0.011249
ENSMUSG00000050107	Haspin	2.49229	1.7031	1.86098	1.92522	1.34988	2.21755	1.25557	2.90443	1.3259	1.81652	2.32667	3.21723	5.02714	4.26047	5.75198	0.00101681	0.0119382
ENSMUSG00000050158	Olfr165	4.42761	3.2403	3.13443	2.18266	3.36877	3.56709	0.301365	2.48234	2.20814	2.54466	1.19951	0.60969	0.282682	1.83938	0.323779	0.00247383	0.0237341
ENSMUSG00000050199	Lgr4	31.5318	30.0641	26.1498	30.117	29.5746	21.3305	11.8904	30.1875	21.4785	19.5898	11.6886	13.3029	21.1435	23.8857	18.4219	0.00561802	0.0433057
ENSMUSG00000050234	Gja4	1.45753	1.70057	2.44222	1.42548	1.36891	1.31003	1.37536	2.48593	2.63633	2.81016	3.04808	1.57152	12.9562	3.32094	2.90562	0.00413551	0.034702
ENSMUSG00000050244	Heatr1	2.47316	1.98038	2.08324	2.2388	1.99691	1.50231	1.24475	1.6046	1.97662	1.81548	1.98605	2.5505	5.28892	3.4286	4.24858	0.00013246	0.00239386
ENSMUSG00000050296	Abca12	1.11207	1.19197	1.5921	1.24278	2.33027	4.39717	9.05156	1.08443	2.55974	1.13674	1.47463	0.46386	0.0216115	0.0185504	1.61317	0.0063353	0.0472519
ENSMUSG00000050410	Tcf19	4.88868	4.6951	5.61737	5.65413	5.16236	3.72462	2.72453	9.15853	3.93459	5.47093	9.64856	8.90444	13.1423	14.154	15.3339	8.49717e-06	0.000270577
ENSMUSG00000050493	Fam167b	0.342999	0.393241	0.254599	0.253479	0.355233	0.418076	0.271584	1.03454	0.630214	0.481103	1.27802	0.487066	4.28835	1.51588	1.42398	3.93431e-05	0.000949682
ENSMUSG00000050578	Mmp13	0.663315	0.611731	1.2622	0.808756	0.357426	4.11926	1.0644	0.813176	1.24994	0.767591	1.29315	0.648615	19.1952	1.43207	3.62442	0.000203986	0.0033932
ENSMUSG00000050697	Prkaa1	11.2008	10.3102	10.2273	10.424	15.0915	15.7969	26.1042	13.2665	15.6501	11.1213	9.60909	8.67805	11.2995	9.72809	11.0128	0.00204074	0.0203723
ENSMUSG00000050721	Plekho2	1.25118	1.42502	2.02982	1.13767	1.43683	0.818979	0.431987	1.85868	1.83153	1.3297	2.44883	2.17503	8.77219	0.919766	3.34361	0.00163952	0.0173477
ENSMUSG00000050762	Prss27	0.182787	0.639335	0.816627	0.409644	0.384461	2.55773	0.501816	0.597131	0.594975	0.159664	3.74199	1.75291	0.990838	4.02142	1.02565	0.0017169	0.0179479
ENSMUSG00000050866	Clrn3	48.3045	43.1891	43.6033	41.4712	47.7196	35.409	40.6976	34.4557	36.147	39.6176	31.8865	27.5147	18.9495	21.9808	25.1678	7.28579e-05	0.00152419
ENSMUSG00000050896	Rtn4rl2	0.269279	0.123182	0.292001	0.100145	0.294098	0.284149	0.157252	0.513802	0.243932	0.172102	1.94507	2.55052	5.01733	0.245052	0.481007	7.91372e-08	6.05588e-06
ENSMUSG00000050910	Cdr2l	2.06889	1.99975	2.34473	1.56883	1.55554	1.65982	0.900931	2.41257	2.10709	2.18214	3.28647	2.86724	7.33494	2.76658	3.36996	0.00175239	0.0182196
ENSMUSG00000050989	Selenon	2.62006	2.75989	2.83954	2.23636	2.08943	2.47741	1.08968	3.2757	2.91176	2.59442	4.47598	3.02647	16.3172	2.6734	5.40348	0.000449585	0.00628471
ENSMUSG00000051022	Hs3st1	3.49745	2.74931	3.1677	3.51102	3.78015	5.2714	1.77974	4.85856	3.21304	3.81053	5.06861	4.8405	11.7532	8.86847	7.60056	0.000444582	0.00623317
ENSMUSG00000051048	P4ha3	0.225263	0.220414	0.231684	0.263504	0.146219	0.166299	0.0279261	0.284395	0.222385	0.104317	0.150145	0.0501835	4.71504	0.11583	0.584986	0.00090423	0.010944
ENSMUSG00000051147	Nat2	16.9545	14.0164	15.6083	15.4023	15.3951	14.6375	16.6002	15.3972	17.3715	14.4097	11.6239	12.0578	8.25479	11.2142	8.42981	0.004405	0.0363066
ENSMUSG00000051220	Ercc6l	0.73612	0.436869	0.743029	0.695455	0.522104	0.598069	0.28724	0.830435	0.500408	0.576522	0.709998	1.2107	3.13327	2.10057	2.77614	3.02183e-06	0.000119073
ENSMUSG00000051223	Bzw1	37.8946	30.3017	31.4564	30.3626	31.6446	39.1936	26.2417	37.5582	39.8965	34.1256	33.0773	46.5866	77.7887	54.2703	80.3274	0.000557941	0.00745018
ENSMUSG00000051329	Nup160	1.75693	1.38188	1.49928	1.47559	1.67312	1.66634	0.934598	1.57089	1.45951	1.49643	1.50796	1.48391	4.33936	2.4391	4.07698	0.00267537	0.0251768
ENSMUSG00000051335	Gfod1	1.28077	1.31786	1.1239	1.11272	1.20081	0.787506	0.568247	0.604847	0.582126	0.491309	0.386875	0.320012	1.07703	0.243873	0.57036	0.00247531	0.0237341
ENSMUSG00000051339	2900026A02Rik	18.2286	17.0804	15.7852	11.3666	17.9058	15.2702	15.8132	9.55626	9.94452	7.96731	10.2577	4.23416	9.57296	8.20724	8.577	0.00062932	0.00820969
ENSMUSG00000051341	Zfp52	1.00962	1.12782	1.05452	0.975777	1.18975	0.878197	0.378874	1.3053	0.977436	1.51825	0.971746	3.66377	3.9402	2.29145	2.37307	0.000711074	0.00902755
ENSMUSG00000051378	Kif18b	1.1813	1.0013	1.54507	0.896875	1.00289	1.37501	0.780979	1.69095	0.820305	0.99286	2.47006	3.21083	6.6349	3.73523	4.84215	1.78619e-09	2.46623e-07
ENSMUSG00000051391	Ywhag	15.4118	11.0745	14.5257	11.4617	12.7746	12.6753	10.9854	13.7011	14.2719	11.4998	17.106	17.0311	29.9514	18.301	22.8363	0.000308235	0.00468405
ENSMUSG00000051397	Tacstd2	0.059343	0.147126	0.150607	0.159278	0	0.511442	0	0.106296	0.197642	0.305588	0.427836	1.69989	2.7027	0.236133	0.127565	0.00112301	0.0128525
ENSMUSG00000051439	Cd14	13.5043	15.5833	15.1012	17.8467	17.0676	18.5565	7.50656	27.6804	23.0168	28.3563	21.295	44.501	33.7202	64.4077	28.2025	9.32856e-05	0.00185486
ENSMUSG00000051579	Tceal8	7.33222	7.62857	7.34118	8.35595	6.00017	6.34247	1.73291	8.76577	7.4987	7.628	8.21715	9.44569	17.4996	11.2768	15.7634	0.0064469	0.0478774
ENSMUSG00000051682	Treml4	0.0269739	0.0371375	0.0749431	0.0495114	0	0.0881266	0.0204529	0.428684	0.215966	0.235209	0.338878	0.161383	0.812027	0.293821	0.274646	0.000427303	0.00604493
ENSMUSG00000051695	Pcbp1	102.659	100.687	106.347	101.229	105.333	92.6721	71.1099	92.3225	97.9167	86.0266	129.535	98.8894	183.003	147.041	168.907	0.00269868	0.0253547
ENSMUSG00000051726	Kcnf1	6.21621	5.21562	5.52005	4.09728	4.03258	1.58864	1.2559	4.83953	3.9634	3.79138	2.16384	0.750441	1.56744	2.36256	2.43123	0.000307166	0.0046832
ENSMUSG00000051747	Ttn	0.0765642	0.0702885	0.0983723	0.209939	0.0622566	0.0714558	0.0059051	0.0228886	0.0223623	0.0226576	0.0209377	0.0315219	0.0184299	0.068719	0.0140975	0.000323087	0.00485117
ENSMUSG00000051748	Wfdc21	0.124119	0	0	0.850921	0.264908	0	0	0	0	0.097821	0	3.49088	3.80653	5.35382	0.097526	2.94183e-05	0.000740132
ENSMUSG00000051855	Mest	0.780726	0.399799	1.12388	0.706489	0.510396	1.15326	0.154063	0.405761	0.424029	0.560089	0.910973	2.13378	5.53671	1.23597	0.673471	0.000694592	0.00889314
ENSMUSG00000051934	Spats2	1.7373	1.98436	1.84121	1.90939	2.55628	2.74533	2.11897	2.83446	2.47259	2.55819	3.00985	3.06928	5.64549	3.80746	5.18354	0.000583975	0.00774698
ENSMUSG00000052131	Akr1b7	3.87318	3.55224	2.92216	3.0475	5.79337	1.77003	2.3043	2.03842	2.19907	2.49024	2.14154	0.723806	0.391098	0.900634	0.463467	6.74939e-05	0.00143281
ENSMUSG00000052270	Fpr2	0.0415643	0	0	0	0	0.164177	0	0.0624295	0.237403	0.135969	0.226527	0.447614	2.43706	1.93312	0.220139	7.83447e-09	8.95464e-07
ENSMUSG00000052271	Bhlha15	0.763148	0.826544	0.58898	0.830958	0.299788	0.500506	0.054517	0.612736	0.898379	0.596492	0.95328	1.16985	2.09183	3.2046	3.63629	0.000132812	0.0023977
ENSMUSG00000052353	Cemip	0.103708	0.0351585	0.13297	0.117673	0.0257175	0.0995012	0.023149	0.0733433	0.0422	0.0286539	0.0897624	0.124596	0.895691	0.116074	0.248112	0.000292801	0.00450798
ENSMUSG00000052374	Actn2	0.950063	1.4427	1.52485	1.25419	0.493108	0.436679	0.0359074	0.614458	0.43307	0.326286	0.402141	0.277395	0.4161	0.453241	0.397046	0.00109931	0.0126319
ENSMUSG00000052384	Nrros	0.645221	0.848941	0.734941	0.661595	0.655969	0.576046	0.391234	1.07128	1.22116	1.32761	1.14474	0.829024	5.23973	1.39293	1.62775	0.00284927	0.0263959
ENSMUSG00000052396	Mogat2	0.618445	0.920347	0.586005	0.812462	1.79986	2.34877	3.74238	1.71158	1.92569	3.01781	5.86422	2.6281	1.26278	1.32679	1.42623	0.00665485	0.0491117
ENSMUSG00000052504	Epha3	0.0594902	0.0392533	0.115218	0.0540201	0.0382174	0.0480756	0.00579461	0.0416366	0.0286193	0.0409479	0.025133	0.0230273	1.22788	0.0224155	0.0986184	0.0010434	0.0121594
ENSMUSG00000052533	Nup188	3.29669	3.12774	3.20228	2.65927	3.61169	3.71182	2.74126	3.52434	2.61062	2.97256	4.01235	3.08044	8.65375	5.06623	5.7614	0.00232442	0.0225758
ENSMUSG00000052684	Jun	31.7762	39.2033	46.6718	30.6173	33.0523	79.657	75.1596	44.2511	43.5365	41.2176	43.629	23.7131	28.7287	19.0092	31.7663	0.000432535	0.00609896
ENSMUSG00000052776	Oas1a	43.9393	42.7898	40.5741	38.8006	34.2595	25.1626	43.584	46.3087	29.9418	52.6679	28.2445	18.2405	17.6536	32.5355	24.3903	0.00135703	0.0148422
ENSMUSG00000052798	Nup107	3.54614	2.62639	2.12455	3.15835	2.76296	2.3267	1.10272	3.22006	2.61636	2.35291	2.52636	3.75685	8.67183	5.41376	7.38216	0.000415707	0.00591846
ENSMUSG00000052833	Sae1	21.9421	19.2468	18.1865	17.6295	18.9861	14.9875	11.8465	24.2346	19.8937	20.5438	19.6113	27.2645	42.6845	38.4336	47.6812	4.60432e-05	0.00107883
ENSMUSG00000053004	Hrh1	2.58477	2.26925	2.5973	2.76945	2.457	2.14153	2.82645	2.16513	2.71772	2.53969	2.51635	1.04103	0.795633	0.901746	1.06304	0.00379739	0.0326391
ENSMUSG00000053113	Socs3	3.00715	3.85043	5.5733	9.20737	4.53132	8.27088	4.31669	4.38727	8.06885	4.20374	8.25923	30.7207	20.1288	23.0584	14.4976	1.61914e-09	2.2711e-07
ENSMUSG00000053128	Rnf26	4.66025	4.46517	5.25279	5.20351	4.5127	5.07563	3.28481	3.44333	3.09178	5.199	8.25163	8.03991	9.8303	8.97793	10.5305	1.56082e-07	1.0564e-05
ENSMUSG00000053158	Fes	2.08723	2.37925	2.43297	2.11155	2.06876	2.11887	1.11939	2.5187	2.95634	2.82826	4.03109	3.14844	4.72922	4.7259	2.93168	0.00513085	0.0407142
ENSMUSG00000053205	Styx	3.73216	2.18791	2.94334	2.15667	2.561	5.30943	3.29569	2.22619	3.8492	2.54499	2.0694	2.18982	1.92913	2.03215	1.98125	0.00353059	0.0310257
ENSMUSG00000053253	Ndfip2	17.0626	16.5991	14.3683	15.6782	17.0416	13.4504	10.7548	14.5014	11.8142	11.6885	8.05804	7.82364	8.3886	9.07653	9.54204	4.2834e-06	0.000156958
ENSMUSG00000053289	Ddx10	4.96983	5.18591	5.09939	4.07625	4.9175	5.51103	6.24389	6.02595	6.40014	4.8693	4.79807	7.16657	11.4662	7.64169	10.9327	0.00504336	0.0401491
ENSMUSG00000053293	Pom121	6.09074	5.63506	5.66165	4.79536	5.68401	8.04678	7.30702	5.56204	6.56447	4.69744	7.1327	6.42077	11.8057	8.87524	10.8674	0.00556602	0.0430973
ENSMUSG00000053317	Sec61b	74.1701	76.5405	77.5525	86.9367	68.1435	63.3861	41.7015	93.3526	74.881	99.3912	102.716	147.176	104.367	173.831	138.491	0.000291601	0.00449352
ENSMUSG00000053338	Tarm1	0	0	0.0292527	0	0	0.067634	0.0995566	0	0.0595507	0.0263669	0.0518341	0.209872	1.09024	0.594114	0.164992	2.98343e-07	1.79411e-05
ENSMUSG00000053398	Phgdh	3.38341	4.00826	3.51279	4.12752	3.17078	3.01275	1.0267	4.80814	3.04777	3.71449	5.87418	10.4845	15.8524	9.14895	17.8184	2.78834e-09	3.70326e-07
ENSMUSG00000053399	Adamts18	0.133496	0.0614716	0.150866	0.061108	0.0609605	0.0765744	0.714487	0.162805	0.161135	0.164543	0.025284	0.0136865	0	0	0.0544271	7.42088e-05	0.00154682
ENSMUSG00000053475	Tnfaip6	0.173258	0.3821	0.230948	0.495213	0.637111	0.243132	0.171053	0.303604	0.361317	0.169255	0.290982	1.64117	1.57697	0.444177	0.693254	0.00263093	0.0249217
ENSMUSG00000053801	Grwd1	4.68067	4.52472	4.81922	5.03756	4.63864	4.03849	3.19326	4.54154	6.2839	5.24325	5.8424	10.2773	11.8778	8.60082	11.0665	7.89441e-05	0.00162185
ENSMUSG00000053889	Kirrel3os	0.5092	0.266115	0.118242	0.099129	0.106927	0.046116	0.013596	0.125383	0.051391	0.197479	0.014094	0	0.010316	0.074672	0.035976	0.00162992	0.017282
ENSMUSG00000053897	Slc39a8	2.24413	1.71573	1.86501	1.89217	2.83113	3.49037	2.46501	3.60988	4.43057	3.69512	3.60549	3.65606	3.86293	4.34086	8.33498	3.25038e-05	0.000801404
ENSMUSG00000054079	Utp18	3.14534	2.65619	2.83308	3.81135	3.31275	2.70305	1.84623	3.01176	3.1755	3.61433	2.82538	4.31815	8.27258	4.53003	7.12946	0.00462482	0.0376835
ENSMUSG00000054115	Skp2	0.464438	0.321263	0.499171	0.327688	0.360325	0.432235	0.340566	0.926456	0.41346	0.384438	0.568687	0.44309	1.58413	1.0632	1.32262	0.00358446	0.0313236
ENSMUSG00000054196	Cthrc1	0.572459	0.166044	0.375659	0.0504842	0.189219	0.56052	0.238	0.284449	0.323433	0.361791	0.70305	0.215355	5.29623	1.76258	2.04946	7.29027e-06	0.000238301
ENSMUSG00000054200	Ffar4	7.86138	7.69571	7.78768	10.722	13.3573	23.5407	13.1462	8.52711	27.056	12.7086	22.0274	29.3214	10.7679	22.4201	24.1007	0.000801826	0.00992734
ENSMUSG00000054342	Kcnn4	7.96069	7.1622	6.79949	8.63943	7.39577	5.96719	2.54505	9.47334	11.2062	9.06667	11.7332	10.8948	11.6634	13.8708	16.3237	0.00636157	0.0474069
ENSMUSG00000054387	Mdm4	7.19858	7.01452	5.93495	6.18149	7.23185	4.80006	4.72969	8.48062	7.17305	6.03878	3.76489	3.20925	3.86416	6.37954	3.46373	0.00282597	0.0262647
ENSMUSG00000054474	Thnsl2	10.4845	10.5357	9.00074	12.0976	10.6543	5.91664	5.11386	8.81889	8.84631	8.42852	6.27738	3.95072	3.46698	7.64014	3.97384	0.000430704	0.00608307
ENSMUSG00000054555	Adam12	0.0237756	0.0860205	0.0424648	0.0984292	0.0710219	0.22651	0.0376085	0.0640633	0.0715576	0.0661714	0.274819	0.054085	6.94812	0.287091	0.332622	5.61087e-09	6.81958e-07
ENSMUSG00000054619	Mettl7a1	56.5097	53.676	56.3471	58.6034	65.2185	27.0339	116.253	69.1792	54.1341	65.1628	32.6737	30.6393	28.2318	36.7369	29.0975	0.000145344	0.0025834
ENSMUSG00000054640	Slc8a1	2.70674	2.06995	2.71264	2.16371	2.50707	3.3427	8.35835	2.61972	4.3872	2.41685	1.68754	1.21532	1.57771	0.498404	2.93927	0.000180228	0.00309816
ENSMUSG00000054717	Hmgb2	33.069	28.9253	35.1458	37.3147	26.8882	31.5812	30.4727	40.2384	31.0265	28.9282	45.5871	55.4598	83.7531	65.1544	98.5949	5.13485e-08	4.28128e-06
ENSMUSG00000054737	Zfp182	2.32785	2.36977	2.05848	2.14076	2.26079	2.0384	1.92063	2.28599	2.03529	1.71586	1.00656	1.16754	1.26081	1.70312	1.03482	0.00366602	0.0318687
ENSMUSG00000054766	Set	28.3137	24.0691	28.0293	28.4478	26.0923	26.0592	21.4503	31.0269	30.9612	29.3221	33.1415	38.4514	65.3192	43.2188	55.4404	0.000129134	0.00235346
ENSMUSG00000054855	Rnd1	0.224691	0.371897	0.17051	0.164167	0.264599	0.30942	0.054262	0.188747	0.326736	0.161187	0.253478	1.63562	1.32453	1.05806	0.497531	3.31145e-05	0.000814242
ENSMUSG00000055053	Nfic	7.37926	7.34493	8.67925	5.40978	6.02212	4.75734	2.91825	7.61416	5.66693	4.86214	8.58306	8.24281	23.1222	5.30759	11.7417	0.00112697	0.012881
ENSMUSG00000055114	Anxa13	5.41993	6.31538	4.576	5.45967	5.61818	1.91087	1.47248	4.09327	5.82805	6.01958	2.96522	1.20461	1.48985	1.92652	2.525	0.00194843	0.0197167
ENSMUSG00000055116	Arntl	1.33943	2.08424	1.85147	1.22357	1.20217	1.68313	2.96081	7.35229	3.4249	5.53454	2.10623	1.66067	2.62852	3.66958	4.07035	9.72961e-05	0.00191039
ENSMUSG00000055125	M5C1000I18Rik	0.361887	0.216226	0.410026	0.133568	0.174478	1.15252	0.123774	0.533593	0.509262	0.376111	1.34446	0.992979	0.370586	3.00513	0.681338	0.00123252	0.0138041
ENSMUSG00000055193	Klk15	3.81603	4.62405	2.58174	5.50616	3.55433	1.79323	0	8.18797	5.626	2.98703	0.237845	0.445012	1.24344	0.408466	0	0.00274499	0.0256779
ENSMUSG00000055296	Tmem245	3.40198	4.50951	3.14844	2.64686	3.48131	3.27875	2.89863	3.02295	2.62918	2.41614	1.78518	1.42691	2.42504	2.63233	2.12263	0.00183826	0.0189186
ENSMUSG00000055447	Cd47	6.99936	6.30575	6.40905	7.74716	6.10249	8.2505	4.29427	7.62352	8.258	7.59294	8.70971	13.6612	15.6656	12.3691	10.7856	5.48474e-05	0.00123902
ENSMUSG00000055491	Pprc1	3.1059	3.01413	3.16104	3.26588	2.59799	3.96936	1.63768	2.64584	3.30612	2.97203	4.43865	3.99944	7.86889	5.76701	7.01693	3.38358e-05	0.000830686
ENSMUSG00000055670	Zzef1	8.39974	8.76092	8.04786	5.89365	8.99827	6.95475	7.62554	5.61573	5.72065	4.69781	5.6141	3.44708	5.23308	5.56801	5.08422	0.00398119	0.0336984
ENSMUSG00000055730	Ces2a	100.859	90.2667	113.511	105.555	159.21	82.6709	102.446	66.0388	90.4858	92.2615	89.9363	26.0838	7.78802	11.5137	29.3044	0.000158919	0.00278737
ENSMUSG00000055760	Gemin6	2.62611	1.86642	2.03284	2.6174	2.31537	1.82879	1.15114	3.22815	2.53359	2.54809	1.87125	5.70395	6.58443	4.31378	6.42223	0.00444281	0.0365484
ENSMUSG00000055817	Mta3	4.22175	3.7238	4.55278	3.11162	4.24841	8.46555	8.60735	4.67852	5.15364	4.27556	9.27493	6.80776	6.48438	5.42646	7.38193	0.00202795	0.0203254
ENSMUSG00000055827	Gsdmc3	109.95	140.931	103.979	149.858	99.1244	56.9553	188.666	118.802	91.5226	120.57	82.5621	11.1147	41.9771	38.9392	28.7282	3.49313e-05	0.000853937
ENSMUSG00000055866	Per2	12.8756	8.61219	8.26402	9.48399	13.0617	4.53411	1.62235	4.73792	2.30379	4.42843	5.18973	2.83315	6.28029	4.51956	2.13079	9.50632e-08	6.9521e-06
ENSMUSG00000055976	Cldn23	23.0801	23.7018	22.3268	22.1753	25.3266	27.4274	23.9012	26.08	27.0771	25.7546	23.3363	10.7159	7.05397	12.1294	16.8892	0.000582298	0.00773067
ENSMUSG00000055994	Nod2	0.359981	0.205233	0.197807	0.224051	0.432536	0.700509	0.414275	0.741527	0.690278	0.3574	0.836213	0.337409	0.774852	0.861249	1.24001	0.00273287	0.0255923
ENSMUSG00000056054	S100a8	0.460483	0	0.0892995	0.378829	0.314821	2.07635	0	0.37375	0	0.355868	1.14586	57.2547	133.063	93.0611	2.08853	1.7552e-11	4.45485e-09
ENSMUSG00000056071	S100a9	0	0	0.118303	0.370102	0	5.12558	0	0.308094	0.636258	0.080959	1.88186	162.206	295.75	174.011	5.08794	3.72191e-12	1.39645e-09
ENSMUSG00000056076	Eif3b	37.694	33.9432	37.8449	31.5261	36.4214	30.4364	24.866	36.5566	39.4947	35.6548	51.5729	60.6917	65.4106	55.0963	63.3628	1.78089e-05	0.000492569
ENSMUSG00000056131	Pgm3	5.81816	4.9994	5.42845	5.60212	5.724	4.56762	3.95846	8.31938	6.06401	5.5815	7.02069	5.73923	8.29444	11.4737	13.3757	0.00381583	0.0327323
ENSMUSG00000056148	Rdh9	10.9971	11.8793	8.47258	7.95015	5.69094	3.16613	3.29137	3.21453	3.38144	4.21377	2.0212	4.42008	1.91019	3.88742	1.99969	1.46324e-09	2.07e-07
ENSMUSG00000056268	Dennd1b	2.7634	2.97781	2.04923	2.21804	3.04622	2.13602	1.48635	1.7929	2.3307	1.6011	0.933398	1.00367	1.28488	1.4047	1.33911	2.92156e-07	1.76923e-05
ENSMUSG00000056293	Gsdmc2	216.68	284.942	189.18	304.735	179.556	142.339	830.803	249.057	199.613	301.793	205.901	40.102	87.4355	95.5067	89.749	0.000200993	0.00335487
ENSMUSG00000056305	Usp39	6.17602	5.19395	6.38025	5.96186	6.27531	6.4931	5.29996	5.79018	6.0452	6.57358	6.96063	8.61239	13.9089	9.6682	11.0223	0.00145963	0.0158339
ENSMUSG00000056328	Myh1	0.677262	0.454018	0.611338	10.7902	0.50892	0.612899	0	0.165779	0.153654	0.148237	0.208223	0.197359	0.131389	0.580906	0.0974827	1.59155e-05	0.000451045
ENSMUSG00000056394	Lig1	4.94522	5.08943	5.83298	4.88846	5.39727	5.49217	3.32329	6.89607	4.74387	5.25214	7.8446	8.11109	15.1923	11.8164	14.681	5.93816e-08	4.74475e-06
ENSMUSG00000056427	Slit3	0.877014	0.580657	1.18206	0.813018	0.882019	0.284055	0.223338	0.785931	0.726545	0.358539	1.22823	1.77548	13.6864	0.679385	3.4248	5.6758e-08	4.62069e-06
ENSMUSG00000056481	Cd248	2.90599	4.34382	4.52576	2.90502	3.43434	2.21082	1.54421	3.52001	2.75317	1.88959	7.87263	1.41419	19.9704	1.57059	7.74107	0.00260211	0.0247029
ENSMUSG00000056487	Mettl7a2	4.77021	6.37378	6.4449	6.38699	7.14629	0.596268	0.912736	10.0063	3.59551	5.79974	0.710742	0.288482	0.591823	0.854198	0.207089	2.90768e-08	2.68362e-06
ENSMUSG00000056501	Cebpb	15.6569	17.0826	18.6809	17.9746	18.5074	22.704	17.4333	14.0984	16.127	15.7752	31.8177	63.8415	45.1485	29.1944	20.8982	1.31684e-06	5.96519e-05
ENSMUSG00000056515	Rab31	4.74593	4.65528	4.55196	5.14404	4.05558	4.19266	1.48	5.25911	4.50183	4.03005	5.19098	8.04339	14.8217	5.14674	6.2936	0.00366428	0.0318687
ENSMUSG00000056596	Trnp1	9.29204	7.55397	10.7518	8.18975	5.19225	1.93683	4.88952	7.42257	5.78648	6.21985	3.32751	4.58295	4.41624	1.02141	2.72342	0.0033149	0.0295669
ENSMUSG00000056608	Chd9	9.13645	7.61458	10.1682	7.53864	10.5235	18.6882	15.4	7.48022	9.39619	8.61962	27.4618	36.1393	13.951	23.1942	10.2357	0.000205096	0.00339889
ENSMUSG00000056612	Ppp1r14b	32.4775	32.6868	30.7626	40.0862	33.5237	23.7576	13.5286	32.3158	40.7463	34.7472	41.3125	58.5362	57.0448	57.6698	60.043	0.000273838	0.00429404
ENSMUSG00000056643	Chst13	0.064713	0.157856	0.09732	0.144439	0	0.194841	0.08288	0.257089	0.044844	0.154803	0.460514	0.05849	0.374117	1.62917	0.554924	0.00109302	0.0125847
ENSMUSG00000056724	Nbeal2	5.56207	5.98943	5.0484	4.11066	5.51037	6.4337	5.17959	7.29228	7.00483	6.74858	9.11817	7.77925	8.94583	11.2503	6.43596	0.00113711	0.0129626
ENSMUSG00000056737	Capg	19.6202	19.3776	17.4569	15.6256	12.3093	32.1385	19.5748	20.4892	16.5188	18.3876	60.0612	67.8196	51.2339	51.0312	28.6645	1.52313e-11	3.98299e-09
ENSMUSG00000056749	Nfil3	0.55571	1.64788	1.31491	1.15261	0.754992	2.39603	2.4068	4.24564	4.63144	4.89371	2.80587	7.32112	6.41003	5.09625	7.43591	2.19128e-08	2.17352e-06
ENSMUSG00000057074	Ces1g	4.63006	3.68306	4.93164	12.4888	27.0498	13.4317	107.718	19.7877	45.2451	27.2241	11.0767	39.5352	2.76215	0.935512	16.1745	0.00438339	0.0362262
ENSMUSG00000057092	Fxyd3	7.93947	8.10086	8.45052	8.52612	8.9672	8.69585	4.69861	10.465	12.0864	13.8275	16.3748	19.786	10.5668	15.784	11.7691	0.00290619	0.0267938
ENSMUSG00000057113	Npm1	73.8729	72.116	79.6426	82.5305	69.7369	84.3838	49.8845	95.8722	92.9346	79.105	97.4965	121.63	195.202	119.929	150.44	0.000361281	0.00527526
ENSMUSG00000057137	Tmem140	2.07019	1.94843	2.94541	2.94907	2.87854	2.74497	2.61864	3.89392	5.29351	5.43515	2.85573	2.58475	1.8294	0.673287	1.40194	0.00332415	0.0296187
ENSMUSG00000057143	Trim12c	8.07398	8.08905	6.79247	8.30249	9.23767	5.72014	4.64759	6.93401	6.64027	6.29427	4.3595	2.84909	5.0222	4.46397	3.48484	1.92885e-05	0.000525908
ENSMUSG00000057191	AB124611	0.251744	1.05047	0.776854	0.530903	0.117276	0.269948	0.107084	0.623215	0.606087	0.607424	0.64778	1.37261	4.49567	1.83718	0.578883	0.0026836	0.0252404
ENSMUSG00000057278	Snrpg	20.2181	15.6059	18.4221	23.6508	18.7332	11.5781	9.85731	21.2167	21.8738	21.5121	20.4581	30.8565	36.181	34.5235	35.9899	0.000764268	0.00956526
ENSMUSG00000057346	Apol9a	2.63673	2.27365	1.61467	0.786892	0.974968	0.754989	1.81127	2.75415	1.22002	2.00484	0.917667	0.341388	0.172206	0.151022	0.775123	0.000383812	0.00554792
ENSMUSG00000057406	Nsd2	1.85958	1.52334	1.64023	1.61016	1.78153	1.57242	0.944276	2.34026	1.89739	1.87841	1.6294	1.65843	4.60022	2.90107	4.1477	0.00398753	0.0337192
ENSMUSG00000057421	Las1l	2.80213	2.89817	2.59021	2.54597	2.62915	2.57033	2.22154	3.23408	3.82701	2.82907	3.09834	4.44113	5.14615	3.98733	4.56113	0.00520367	0.0411219
ENSMUSG00000057561	Eif1a	10.521	9.18564	9.58337	12.4472	10.8897	11.0328	9.30387	11.6738	12.2558	10.8463	9.09232	14.5026	20.4907	16.2541	23.3111	0.00462747	0.0376835
ENSMUSG00000057596	Trim30d	8.47877	9.41799	8.05659	5.92104	6.88209	4.78161	2.27102	8.08149	4.18522	5.57743	2.3497	1.15698	3.31824	3.49525	2.83552	4.33707e-06	0.000157641
ENSMUSG00000057604	Lmcd1	1.13309	1.21587	1.80806	1.42514	0.949523	0.966792	1.01466	1.7217	2.04635	1.38837	1.87457	8.45536	5.81565	1.83833	3.09123	0.000110604	0.00210464
ENSMUSG00000057880	Abat	34.2807	35.6873	33.315	29.3579	32.3124	13.4954	20.1814	24.3481	14.8097	17.959	11.9866	8.16079	15.4638	20.0606	8.4358	1.49169e-07	1.01359e-05
ENSMUSG00000057933	Gsta2	0.564416	0.483465	0.362264	0.696823	0.678853	0.421587	0.251159	0.444909	0.889464	0.768807	1.33763	10.0518	0.351381	0.416041	0.429557	0.00153844	0.0164919
ENSMUSG00000058013	Septin11	2.17845	2.35668	2.16136	2.2198	2.07245	3.38927	2.1343	3.23391	2.83529	2.43558	3.71039	2.58404	10.196	3.96892	4.9125	5.2055e-05	0.00119394
ENSMUSG00000058022	Adtrp	15.0425	13.3469	12.6243	14.5697	17.0515	18.0805	30.5875	10.0849	14.1224	14.7951	12.2832	10.5193	2.01875	7.04622	6.08148	0.0016169	0.0171835
ENSMUSG00000058057	Mettl7a3	3.78576	5.52475	4.42782	6.19999	5.79499	0.264645	0.185263	6.62758	3.91359	2.21658	1.42619	0.124175	1.19162	0.413349	0.05491	0.000834918	0.0102898
ENSMUSG00000058099	Nfam1	0.248852	0.204874	0.123781	0.137694	0.170762	0.188904	0.0538901	0.278672	0.274915	0.243865	0.49355	0.229825	2.48919	0.425609	0.549761	3.08877e-05	0.000769251
ENSMUSG00000058216	Gstp3	4.08929	4.18922	4.7671	6.18833	4.30399	7.92047	5.86302	5.75325	7.37727	5.22706	13.3689	15.7729	9.66943	17.5675	5.89164	0.000207185	0.00342182
ENSMUSG00000058254	Tspan7	10.656	11.0919	10.9198	12.8827	11.036	8.86658	7.93955	9.83321	8.98965	7.82739	8.74589	5.74955	9.00191	7.0028	7.897	0.00566492	0.0436282
ENSMUSG00000058258	Idi1	37.1408	35.3888	30.9731	30.9718	37.8614	30.206	10.8335	15.4851	8.50139	11.6577	25.7803	15.6637	51.2451	34.747	39.3733	0.000387076	0.00558107
ENSMUSG00000058290	Espl1	0.878408	0.775142	0.876493	0.853274	0.507794	0.572362	0.454604	1.32104	0.73989	0.667218	1.02196	1.46147	2.94271	2.12151	2.47271	1.64929e-05	0.0004636
ENSMUSG00000058355	Abce1	8.56418	7.88003	8.14136	7.95205	7.73944	11.24	6.15474	6.95431	7.79415	7.23726	8.7624	10.5377	23.9499	12.983	21.1011	5.67333e-05	0.00125735
ENSMUSG00000058392	Rrp1b	0.975277	0.806563	0.838108	1.02245	0.772974	0.799976	0.406629	0.927027	1.21864	0.771826	1.17351	1.45893	2.70891	1.48429	2.22266	0.000853307	0.0104523
ENSMUSG00000058427	Cxcl2	0.0496951	0.122825	0.0969183	0.0971659	0.0212324	1.11527	0.0357814	0	0.0405935	0.0372154	0.0735411	45.6265	3.60194	15.6891	0.114367	3.21327e-09	4.10799e-07
ENSMUSG00000058435	Btnl4	27.2041	24.0134	18.8951	20.7577	31.3109	14.6414	14.4808	17.2545	17.1575	13.438	8.04803	9.62298	5.95413	13.1578	15.4478	1.30462e-06	5.96519e-05
ENSMUSG00000058569	Tmed9	27.7334	26.0697	21.5555	25.67	26.8726	17.9378	10.8496	32.0861	29.2245	29.4234	27.3603	34.7099	42.4265	49.0906	50.9977	0.00464518	0.0377631
ENSMUSG00000058624	Gda	16.1849	19.7165	12.8554	17.0175	12.9481	11.0135	6.79609	5.26997	6.98202	4.37569	6.84201	11.2716	20.7366	18.1002	11.8769	0.000109191	0.00208683
ENSMUSG00000058715	Fcer1g	4.6944	4.94657	5.83425	5.08703	3.23377	9.38714	4.18473	9.16654	9.75385	8.77431	21.0178	8.83408	35.1765	8.0547	14.3806	1.12983e-05	0.000342552
ENSMUSG00000058755	Osm	0.0401038	0.051691	0.027277	0.023665	0.05051	0.206054	0	0.0861474	0.023898	0	0.063443	1.41532	0.861656	1.62065	0.265578	1.00494e-06	4.88572e-05
ENSMUSG00000058799	Nap1l1	15.7726	12.6784	13.8836	12.8011	11.9352	14.3881	5.34194	18.4281	14.8929	13.7009	15.5547	21.4294	42.0655	21.7965	30.9084	0.000261244	0.00412895
ENSMUSG00000058818	Pirb	0.627741	0.723807	0.469291	0.590302	0.398277	0.699195	0.355072	0.910013	1.3249	1.11073	1.5122	1.47698	4.30516	1.98183	1.40962	1.43638e-05	0.000413865
ENSMUSG00000058897	Col25a1	0.131476	0.0653117	0.140669	0.0895166	0.0292588	0.0567152	0.0292137	0.102029	0.123491	0.100231	0.0261911	0.024868	0.0440767	0.00874745	0.0333939	0.00589809	0.044903
ENSMUSG00000058908	Pla2g2a	2.37869	1.77402	2.48777	1.72511	1.41102	6.89614	0.159867	2.59997	1.82454	2.52347	11.6619	38.3823	25.9531	79.2012	50.8995	1.80621e-17	3.89668e-14
ENSMUSG00000058921	Slc10a5	8.73217	6.39675	5.54106	5.78955	11.86	5.4734	5.66775	6.09639	4.60178	4.63295	1.12154	1.97233	5.0033	5.02506	5.07832	0.00506073	0.0402689
ENSMUSG00000059089	Fcgr4	1.06581	0.834687	1.08903	0.663332	0.592456	1.62642	0.40831	1.68993	2.24514	1.85768	2.91561	0.600294	5.77771	2.00249	4.48144	0.00195044	0.0197204
ENSMUSG00000059108	Ifitm6	0.162947	0.250487	0.20204	0.330279	0.305175	0.835748	0.0503931	0.523481	0.645266	0.474036	0.841362	4.52099	6.75532	3.05108	0.610504	3.07068e-08	2.77471e-06
ENSMUSG00000059179	Gm8991	5.91396	6.54028	5.5635	4.83605	5.17063	4.54079	3.11846	6.86332	5.42329	5.32787	6.72175	7.71677	14.1439	9.9276	14.1272	0.0026525	0.0250572
ENSMUSG00000059248	Septin9	8.37218	9.36527	8.69447	7.9182	7.5787	7.74924	5.25489	9.91872	10.2417	8.76662	12.4014	10.4428	20.1877	11.7407	12.121	0.00205327	0.0204368
ENSMUSG00000059436	Max	60.8997	60.2925	63.1846	58.0905	58.1538	49.884	37.9977	40.3584	37.7283	40.4278	35.0296	37.2106	23.9871	27.3416	21.0566	3.69909e-06	0.000140313
ENSMUSG00000059456	Ptk2b	10.9254	12.2574	11.1921	9.73535	11.2091	10.8359	10.5223	8.59388	9.50208	8.97962	9.32799	6.861	6.8301	5.64643	5.70928	0.00104716	0.0121867
ENSMUSG00000059498	Fcgr3	2.46125	2.71064	2.88191	3.15749	2.40287	3.89435	1.06475	5.32488	4.98878	4.91161	6.65074	5.12298	23.0124	6.21499	10.454	1.66248e-05	0.00046655
ENSMUSG00000059552	Trp53	7.86783	8.6404	10.0906	7.2871	7.81292	10.8814	7.59594	12.4544	12.2957	10.4303	16.404	10.1327	19.1384	12.8287	15.3545	0.000580252	0.00770945
ENSMUSG00000059657	Stfa2l1	0	0	0	0	0	0	0	0	0	0.10086	0	1.60868	11.3156	4.556	0	1.74789e-08	1.79564e-06
ENSMUSG00000059713	Rcan3	4.85957	4.15661	4.17182	3.71776	4.86491	4.10712	2.9897	5.44413	5.57439	4.30124	4.78625	6.14638	7.02906	7.14923	8.8728	0.00647489	0.0480439
ENSMUSG00000059743	Fdps	29.705	30.4221	27.5717	24.7899	30.263	20.5319	10.5692	18.391	8.17449	13.7342	40.0105	22.9013	31.9075	31.8654	29.9309	7.63228e-06	0.000247604
ENSMUSG00000059791	Nrm	5.64185	5.1725	6.65252	5.56517	4.7766	4.50165	3.6588	9.45674	5.8174	6.92909	9.56101	10.5785	12.9879	12.8718	12.2751	0.000284326	0.00441688
ENSMUSG00000059796	Eif4a1	68.8789	62.4102	64.4958	74.6285	71.113	63.5618	57.1025	65.7995	79.5387	64.5878	83.943	108.513	115.716	101.083	121.871	0.00170492	0.0178689
ENSMUSG00000059824	Dbp	51.5919	48.3886	46.8578	55.5383	50.6443	8.77309	1.82739	1.49796	5.31489	1.85161	8.59069	12.3978	6.80579	1.35524	1.277	1.74677e-14	1.15952e-11
ENSMUSG00000060063	Alox5ap	2.45268	3.43145	3.16169	1.98847	2.02281	2.02322	0.657778	2.99204	2.42228	4.03739	2.96602	8.78544	14.3494	7.13832	3.81108	0.000319514	0.00481433
ENSMUSG00000060098	Prmt7	2.78245	2.7987	2.80321	3.2962	2.52947	2.02499	1.70912	2.8542	3.53461	2.86546	2.81392	5.31824	4.72156	4.27374	4.90896	0.00471685	0.0381945
ENSMUSG00000060227	Casc4	1.63733	1.21734	1.09893	0.873063	1.18061	2.39752	0.553909	2.21077	2.7632	1.6609	2.40319	0.946595	4.74417	3.49555	7.90695	0.000431488	0.00608916
ENSMUSG00000060477	Irak2	9.31004	10.4583	8.988	8.84451	9.6899	7.3052	9.13619	8.06919	7.81132	6.71181	6.32809	7.45759	4.53263	4.5814	3.71868	0.000474262	0.00655347
ENSMUSG00000060487	Samd5	0.271986	0.316931	0.184748	0.146099	0.399852	0.635382	0.243882	0.641984	1.17787	0.623492	0.562098	0.515672	3.98814	0.956814	2.43272	4.49231e-06	0.000162202
ENSMUSG00000060508	Nlrp9b	14.8392	14.098	13.5594	10.5225	12.3028	12.1256	8.96532	11.2753	9.72344	10.1939	7.17333	1.35079	0.659169	8.1937	1.34336	0.000331442	0.00494841
ENSMUSG00000060591	Ifitm2	92.0528	89.5145	101.913	93.7067	119.492	96.8106	58.5998	165.214	154.867	111.703	173.616	209.796	200.734	158.175	144.845	0.00143729	0.015621
ENSMUSG00000060594	Layn	0.523896	0.666997	0.632845	0.217136	0.112005	0.331217	0.0773985	0.469544	0.350467	0.285755	0.594464	0.972474	2.67231	0.391129	0.713937	0.00677662	0.0496425
ENSMUSG00000060600	Eno3	88.1752	105.811	89.2419	128.902	93.6771	35.0251	8.91036	64.1647	32.7066	64.984	29.5179	6.55624	29.6254	19.3446	4.19832	2.88051e-07	1.75052e-05
ENSMUSG00000060615	Ang4	506.518	722.072	65.7943	367.338	10.4164	15.1985	29.1058	76.8626	66.0761	1044.64	30.6838	18.0815	4.7242	2.00344	38.5684	0.000189898	0.00322901
ENSMUSG00000060716	Plekhh1	22.1224	18.5675	16.5718	15.2646	20.827	10.7784	14.1682	10.7527	9.41387	9.79614	8.70255	8.23539	10.7179	15.0372	9.17364	3.5538e-05	0.000866313
ENSMUSG00000060733	Ipmk	33.9524	29.2256	29.6275	29.1158	36.5392	31.8022	35.5443	29.9817	27.4761	27.1576	21.7171	11.6796	16.1653	18.0893	17.0635	1.10572e-05	0.00033714
ENSMUSG00000060860	Ube2s	10.8952	10.0648	12.8889	14.0016	9.3944	9.22312	8.14925	12.8041	11.4683	14.2807	15.8196	24.7903	22.596	20.4145	20.4553	5.82398e-06	0.000197477
ENSMUSG00000060950	Trmt61a	3.17157	2.55843	2.38582	2.44237	1.72924	1.85501	1.4794	1.76445	3.00225	2.11194	2.63615	3.91462	4.99195	4.64439	6.24997	0.002276	0.0222054
ENSMUSG00000060961	Slc4a4	5.43031	6.95559	4.33357	5.93969	7.11736	3.12779	5.33394	4.67125	3.82954	2.67795	2.41946	2.37339	1.8205	3.49035	5.97379	0.00433913	0.0359525
ENSMUSG00000060989	Gm11847	47.8577	46.4353	44.1742	36.3481	44.2348	31.8647	21.2083	51.7671	35.0936	35.3034	47.2721	46.1804	131.379	75.1974	109.121	2.02841e-05	0.000544453
ENSMUSG00000061024	Rrs1	8.64903	7.30065	8.18052	8.58532	8.11979	6.70384	5.38353	8.0391	8.89977	7.21876	9.35946	11.1611	21.0742	14.0894	19.9103	2.23428e-05	0.000587827
ENSMUSG00000061100	Retnla	4.32568	2.58496	4.98474	6.86928	5.68197	0.579212	1.74366	2.57664	2.37666	3.00655	1.48377	2.19602	0.351379	0	1.54377	0.00606252	0.0457712
ENSMUSG00000061175	Fnip2	5.00794	4.24159	3.28152	3.404	3.55248	1.62945	1.27733	2.47468	2.36136	1.91835	1.11232	1.74518	2.42549	1.78116	2.04447	2.05836e-06	8.75004e-05
ENSMUSG00000061306	Slc38a10	12.5873	11.9319	13.1825	10.6609	12.5317	10.3308	6.74153	13.3117	13.6253	12.9497	17.3132	11.6286	24.6995	18.6899	22.1226	0.00244501	0.0235089
ENSMUSG00000061360	Phf5a	16.2082	15.4865	14.4999	15.2525	15.2316	8.29022	10.7635	16.4491	14.9216	15.9933	18.2172	24.1536	22.7282	21.3245	22.0651	0.00272512	0.0255614
ENSMUSG00000061479	Snrpa	15.7533	15.1591	17.774	13.7847	15.3958	18.4383	12.5633	14.3631	13.9277	13.8959	31.5633	25.2238	23.3126	19.8801	17.6929	0.00133396	0.0146269
ENSMUSG00000061531	Tmem236	34.7427	33.3566	32.2793	22.0931	22.8433	26.2011	32.7673	19.5145	14.2229	14.1118	12.3299	6.54643	13.879	12.187	11.559	1.09363e-06	5.18543e-05
ENSMUSG00000061533	Cep128	0.26794	0.209542	0.234113	0.16906	0.197349	0.226937	0.169355	0.223535	0.168178	0.166153	0.264454	0.233165	0.897676	0.462071	0.584992	0.00112931	0.0128993
ENSMUSG00000061723	Tnnt3	7.09294	6.26465	6.93084	43.5465	5.72221	5.91938	0.0277684	1.35099	1.22978	1.0119	1.25692	1.05833	0.629063	5.97572	1.01931	5.56424e-05	0.00124881
ENSMUSG00000061728	Btnl7-ps	1.84826	1.67884	1.42556	1.41746	3.60791	0.851199	1.88288	1.49317	1.93316	1.81904	0.773144	0.337705	0.111665	0.091748	1.20983	0.00229446	0.0223477
ENSMUSG00000061815	Rufy4	0.0479804	0.0210185	0	0.0959609	0.064666	0	0	0.0352504	0	0	0.0183569	0.594933	0.472974	0.120488	0.0530647	0.00014977	0.00265178
ENSMUSG00000061816	Myl1	2.87745	2.22695	2.53786	16.7502	1.73201	1.8483	0.170174	0.434664	0.211568	0.567079	0.432412	0.54254	0.323928	1.92613	0.182349	2.3491e-06	9.67615e-05
ENSMUSG00000061825	Ces2c	173.953	152.519	170.899	164.632	238.58	117.613	196.682	112.321	144.15	174.775	74.5387	94.6559	14.2145	26.0764	41.432	2.52851e-06	0.000103167
ENSMUSG00000061878	Sphk1	1.10963	1.02732	1.02915	0.768822	0.617265	0.478077	0.405974	0.628803	0.616804	0.562445	0.518594	4.23644	2.92019	0.785323	0.916542	0.000956754	0.0114274
ENSMUSG00000061981	Flot2	14.4528	13.4099	17.8278	14.1963	10.4679	9.487	7.02686	15.0282	12.5017	10.9886	14.8354	33.871	24.1597	17.0219	15.8457	0.00127644	0.0140979
ENSMUSG00000062203	Gspt1	10.1933	9.03706	9.33938	8.86044	10.5391	10.6549	7.95773	8.79817	10.0062	8.49877	11.1029	10.9179	23.216	14.4053	21.0541	0.000186655	0.00318328
ENSMUSG00000062248	Cks2	33.6604	28.8733	33.4687	34.6937	30.7994	29.0241	20.8974	46.5137	34.9936	38.7266	36.9622	67.7699	69.5098	67.6384	73.9592	2.15e-05	0.000570874
ENSMUSG00000062421	Arf2	4.53002	3.80379	5.3241	5.83979	4.50586	3.20177	1.59077	5.35787	5.21784	4.08856	4.53596	11.3544	12.5978	5.59931	10.1724	0.000773161	0.00965556
ENSMUSG00000062510	Nsl1	0.787959	0.561385	0.64695	0.572756	0.668127	0.467157	0.520872	1.0312	0.484956	0.605402	0.849303	1.00264	2.02868	1.76931	1.94174	0.000469312	0.00651638
ENSMUSG00000062563	Cys1	3.81835	3.4459	3.94099	3.0249	2.69421	0.294408	0.311775	2.19486	1.49017	1.13463	1.51946	0.564616	1.60493	0.101978	0.897671	0.000861064	0.0105304
ENSMUSG00000062646	Ganc	1.96586	1.66241	1.56835	1.74131	2.18152	1.39168	1.96302	1.75747	1.74126	1.61288	1.07871	0.723447	1.25851	1.1864	1.1088	0.00382524	0.0327669
ENSMUSG00000062822	4833420G17Rik	8.52564	8.30393	7.64693	7.5208	9.78893	7.77082	8.87665	11.6305	11.8929	9.37253	6.44948	7.15672	5.02331	7.58883	5.50492	0.00340049	0.0301525
ENSMUSG00000062908	Acadm	31.5836	27.3798	28.0576	30.5341	31.8905	26.9578	42.9585	38.7994	39.5337	35.0414	26.7228	23.5966	19.0602	25.4964	26.2382	0.00546482	0.0425825
ENSMUSG00000062937	Mtap	2.4559	2.47873	3.17838	2.00877	2.32158	2.39861	1.0835	2.843	1.9892	2.11595	2.5591	3.54137	11.2519	3.90708	5.32053	0.000441836	0.00620855
ENSMUSG00000063011	Msln	0.118701	0.227784	0.257136	0.300094	0.0688841	0.350843	0.054397	0.199729	0.377596	0.303564	0.0720278	2.65124	5.03996	1.92248	0.0497727	1.52981e-05	0.000434974
ENSMUSG00000063018	2010204K13Rik	0.827067	0.408243	0.934877	0.415635	0.490709	0.355422	0.220644	0.713672	0.659468	0.731705	1.00986	1.96584	2.1136	0.686625	1.80595	0.00303242	0.0276913
ENSMUSG00000063060	Sox7	0.257607	0.303008	0.399564	0.314628	0.475298	0.409119	0.157951	0.433398	0.349065	0.240689	0.460133	0.397447	2.24222	0.646934	0.853397	0.0024751	0.0237341
ENSMUSG00000063171	Rps4l	32.3193	27.8019	23.897	38.9407	29.422	22.1813	16.2516	18.5233	17.634	20.161	18.8213	26.1169	13.1778	15.8017	12.2642	0.00127091	0.0140787
ENSMUSG00000063273	Naa15	2.81279	2.62124	2.32927	2.3908	2.5767	2.70627	1.93035	2.6485	2.73338	2.40362	2.39687	2.7227	5.39474	3.65784	5.4809	0.00587018	0.0447362
ENSMUSG00000063382	Bcl9l	2.41105	3.88054	4.14736	2.71347	3.94404	3.33314	2.87395	3.90631	3.73441	2.99016	6.3714	4.27033	8.66681	3.90949	5.51888	0.0011464	0.0130351
ENSMUSG00000063406	Tmed5	3.20101	2.93556	2.34982	2.85193	3.09828	3.53555	2.70299	3.57397	3.64597	2.97493	3.3278	4.13925	8.38475	5.46943	8.57107	2.66157e-05	0.000681544
ENSMUSG00000063412	Gm10131	19.2313	16.304	18.373	17.9857	15.5153	14.0315	13.5493	21.798	18.6673	24.8075	19.397	31.2685	39.088	31.8823	40.1123	0.000804751	0.00994928
ENSMUSG00000063480	Snu13	17.6169	15.825	17.7068	19.4599	16.2359	18.1751	11.0688	18.2811	20.183	20.3115	18.7414	30.1901	30.8793	24.3349	28.9783	0.00346272	0.0306006
ENSMUSG00000063522	Ly6m	84.78	49.6339	53.778	63.6786	21.3986	41.3728	26.8035	15.2361	24.3697	29.7986	29.0971	22.8621	9.81223	9.45966	4.76557	2.56409e-05	0.000659519
ENSMUSG00000063628	Gm7665	8.06011	9.92781	10.7112	13.2648	8.74772	23.4796	10.8775	14.7666	13.1676	8.66031	28.395	60.3632	36.1899	26.6876	24.5732	4.33859e-06	0.000157641
ENSMUSG00000063687	Pcdhb5	0.178429	0.043207	0.017532	0.046273	0.033064	0.076211	0.070154	0.133232	0.061438	0.040416	0.107239	0.172261	0.588429	0.149058	0.314648	0.00291327	0.0268303
ENSMUSG00000063727	Tnfrsf11b	0.351332	0.607318	0.99363	0.689206	0.804078	2.29389	0.394911	0.985121	1.76823	0.730984	1.44609	0.969848	6.74013	0.783594	4.05312	0.00168987	0.0177691
ENSMUSG00000063730	Hsd3b2	8.6634	10.0627	7.99433	6.3828	14.6343	14.3185	20.1251	11.4245	11.8521	13.0718	10.7984	5.99486	0.747548	5.11002	6.13766	0.00420879	0.0351595
ENSMUSG00000063785	Utp14a	4.27294	4.71983	4.78573	4.38103	3.82311	3.74471	3.06434	4.48589	4.34288	4.57096	5.20507	8.0537	7.3692	5.92441	6.72914	0.00247437	0.0237341
ENSMUSG00000063851	Rnf183	0.0622946	0.264133	0.189917	0.510507	0.0835125	0.56367	0.293723	0.369935	0.204666	0.408954	1.51318	3.31453	1.09781	0.924275	0.718713	3.35054e-06	0.000128504
ENSMUSG00000063888	Rpl7l1	16.6421	14.2758	14.9064	17.5599	14.2509	11.54	9.97712	17.1585	16.2406	17.3164	14.9095	24.9063	26.3609	22.1656	27.0282	0.00332271	0.0296187
ENSMUSG00000064080	Fbln2	2.2813	1.66724	2.45644	1.99335	2.07257	1.45442	0.926133	2.32913	2.01989	1.27884	3.57572	2.18119	18.9596	1.83165	5.34792	9.16418e-06	0.000286012
ENSMUSG00000064120	Mocs1	4.38006	5.43943	4.59581	3.4778	3.75961	4.98024	3.94537	5.43018	6.13046	4.26827	7.92139	4.45922	9.13494	7.47709	8.93	0.00439822	0.0362851
ENSMUSG00000064147	Rab44	0.0860251	0	0.053022	0.139931	0.0334235	0.108784	0.0749622	0.0717676	0.113622	0.0182946	0.101695	0.0730901	0.564562	0.901246	0.0564245	0.00379465	0.0326373
ENSMUSG00000064215	Ifi27	30.5653	23.9309	25.9076	32.6139	26.5824	13.0294	23.3918	35.3408	28.6175	33.2802	11.3973	15.9519	14.0191	18.1925	13.0858	8.03962e-05	0.00164598
ENSMUSG00000064246	Chil1	0.123236	0.249729	0.307156	0.0541928	0.201683	0.205656	0	0.110044	0.137674	0.414813	0.205916	1.51814	2.16533	1.13162	0.105147	0.000759157	0.00952201
ENSMUSG00000064339	mt-Rnr2	591.598	506.598	619.162	570.264	597.688	400.844	334.785	513.952	408.075	571.479	275.507	389.365	181.218	125.021	243.143	5.50564e-05	0.00124212
ENSMUSG00000064372	mt-Tp	278.124	262.297	278.231	316.421	270.098	497.246	492.849	298.381	295.737	321.685	208.028	313.193	121.899	184.712	233.579	0.00413593	0.034702
ENSMUSG00000064373	Selenop	328.226	326.291	308.918	396.675	416.671	341.694	203.5	253.444	360.208	390.774	159.079	175.84	143.49	66.56	90.4091	7.41858e-07	3.79933e-05
ENSMUSG00000066148	Prpf4	2.69027	1.97222	2.15539	2.26408	2.30447	2.32981	1.80324	2.59694	2.8557	2.52137	2.53343	4.36122	5.12343	4.54768	5.40928	0.000127616	0.00233159
ENSMUSG00000066176	Gm12511	3.32242	2.80278	1.89345	3.0346	2.40216	1.99894	1.00353	1.32739	1.63843	2.65823	1.0445	0.579735	0.202379	0.232899	0.6713	1.17079e-05	0.000350811
ENSMUSG00000066245	Gm10156	12.0135	14.6069	17.4941	14.6296	11.6908	12.6237	9.86785	13.8303	15.6562	14.0659	21.1628	61.077	21.5617	19.5576	31.7777	0.000308307	0.00468405
ENSMUSG00000066258	Trim12a	4.71673	5.02973	4.61646	4.11693	4.20108	3.92972	3.39462	4.22046	3.70822	4.29114	3.05727	1.98282	2.36054	2.62276	2.03933	4.63416e-05	0.0010833
ENSMUSG00000066538	Gm6254	6.72971	9.19738	7.91649	6.79353	8.43098	4.27602	2.63773	11.2932	5.92801	6.64105	6.11692	8.94711	29.8157	11.8708	22.3277	0.002371	0.0229265
ENSMUSG00000066551	Hmgb1	19.0499	16.5431	18.3009	19.544	19.1381	14.4147	8.49552	20.5642	18.4877	15.2185	17.4953	19.4806	32.5432	27.0095	34.0356	0.00668832	0.0492675
ENSMUSG00000066682	Pilrb2	0.0381649	0.155128	0.215668	0.164377	0.139066	0.494263	0.326818	0.419206	0.465651	0.493257	0.974161	0.474651	1.33978	0.363383	0.536661	0.000144819	0.00257674
ENSMUSG00000066800	Rnasel	56.7411	51.4212	43.8251	46.0282	50.1233	34.6169	25.7569	34.721	43.7459	30.8971	7.46806	9.2892	18.2837	29.3872	21.6837	1.32086e-06	5.96775e-05
ENSMUSG00000066861	Oas1g	22.7476	23.4143	21.3335	17.7241	17.7656	10.133	16.6953	21.1494	12.5077	22.472	11.9596	7.08736	6.33428	11.5725	7.55939	4.68439e-06	0.000166697
ENSMUSG00000066979	Bub3	6.97243	5.64961	6.522	6.851	6.08055	6.57685	5.17196	7.04197	6.18646	6.79492	8.2808	9.84916	11.1723	10.0039	11.2591	0.000160909	0.00281656
ENSMUSG00000067150	Xpo5	3.79354	3.52222	3.88562	3.64072	4.21873	3.65102	2.61848	3.40046	3.41825	3.59761	3.71351	4.98829	7.49203	4.98761	5.6612	0.00474256	0.0383103
ENSMUSG00000067203	H2-K2	14.1152	11.2599	20.2976	15.2002	17.7244	8.08392	9.42256	16.4847	14.3415	17.9564	11.4735	8.82476	2.43911	3.15625	2.29803	0.000538653	0.00728575
ENSMUSG00000067212	H2-T23	84.1268	78.5469	72.3906	91.9308	106.935	53.8822	78.6766	97.6949	123.256	116.727	54.8935	67.3465	32.9323	41.1525	55.6266	0.000720394	0.00910197
ENSMUSG00000067297	Ifit1bl2	3.47741	2.77	4.37083	4.89496	6.72022	4.10006	4.10157	4.35959	5.34107	4.21313	2.34962	1.76461	0.697512	0.536089	1.74837	7.8114e-06	0.000252466
ENSMUSG00000067367	Lyar	5.49599	5.81341	6.87149	6.67953	5.97843	8.66205	5.06968	6.11202	6.38124	4.76796	10.7719	15.5238	16.4243	9.83342	14.9808	2.1395e-07	1.36762e-05
ENSMUSG00000067780	Pi15	0.110837	0.092729	0.11828	0.133607	0.078347	0.105085	0	0.079861	0.151404	0.082437	0.153363	0.257324	1.84722	0.084136	0.644514	0.00012113	0.00225279
ENSMUSG00000067786	Nnat	4.64974	1.87936	6.34031	11.2876	8.15285	2.03294	1.08242	4.84373	1.83358	1.5402	2.37587	3.64098	3.10501	1.42963	1.49963	0.00085053	0.0104256
ENSMUSG00000067889	Sptbn2	2.22965	2.46909	1.62008	2.06519	2.05159	0.76763	0.542172	1.6957	1.52694	1.38468	0.697479	0.750771	0.854516	0.5587	0.704908	3.59906e-06	0.000137122
ENSMUSG00000068039	Tcp1	26.4812	24.3917	25.7152	26.9612	25.4798	23.9591	18.9431	28.2098	28.6384	24.0831	27.0849	39.1746	46.8143	39.0445	45.2937	0.00164139	0.0173477
ENSMUSG00000068101	Cenpm	2.28833	2.44479	3.68799	2.18798	1.6329	2.53294	1.86164	3.33948	1.97848	1.83318	4.05566	8.41232	6.30797	4.35659	6.201	0.000126745	0.00232464
ENSMUSG00000068246	Apol9b	4.54529	3.36853	4.13695	1.17283	1.6346	1.67063	2.85507	4.76961	1.83328	3.65031	1.55098	0.679046	0.380234	0.3488	1.17766	0.000399295	0.0057211
ENSMUSG00000068250	Amn1	0.838559	0.945788	0.616059	0.955621	0.86837	0.679904	0.494705	0.786951	0.704158	0.707483	0.358943	0.308981	0.402045	0.683119	0.41091	0.00204148	0.0203723
ENSMUSG00000068299	Nat8f4	9.52104	9.88489	9.8215	8.41273	7.46831	2.6572	1.26201	5.65077	4.3145	4.38551	2.64748	2.97046	2.48302	3.61349	2.48234	2.07114e-08	2.07825e-06
ENSMUSG00000068327	Tlx2	0.909818	0.751396	1.91803	0.487038	0.301289	0.184013	0.38912	0.5538	1.04447	0.766111	0.445791	0.191655	0.252985	0.103795	0.133673	0.00615247	0.0463085
ENSMUSG00000068466	Gm5518	20.9932	19.2907	20.3159	21.6053	18.4388	20.7807	13.364	19.7489	20.093	17.409	22.9525	30.9447	41.5348	25.0924	42.8689	0.00257971	0.0245307
[truncated: 373 more rows]

## Sheet: Table S3
Table S3: The results of STEM analysis.
Profile ID	Profile Model	Genes Number	P value	P value(FDR)
0	0.0,-2.0,-3.0	81	0.99	1
1	0.0,-2.0,-1.0	19	1	1
2	0.0,-1.0,-3.0	204	6e-53	4.8e-52
3	0.0,-1.0,-2.0	112	2.4e-19	9.28e-19
4	0.0,-1.0,-1.0	94	1	1
5	0.0,-1.0,0.0	24	1	1
6	0.0,-1.0,1.0	125	0.75	1
7	0.0,0.0,-1.0	174	2.9e-19	9.28e-19
8	0.0,0.0,1.0	986	5.7e-200	9.12e-199
9	0.0,1.0,-1.0	63	1	1
10	0.0,1.0,0.0	25	1	1
11	0.0,1.0,1.0	24	1	1
12	0.0,1.0,2.0	80	1.4e-07	3.73333e-07
13	0.0,1.0,3.0	283	9.9e-51	5.28e-50
14	0.0,2.0,1.0	12	1	1
15	0.0,2.0,3.0	63	0.24	0.548571

## Sheet: Table S4
Table S4: The 1839 differentially expressed genes in the 6 significant time-course profiles.
Profile ID	Expression Pattern	Ensembl ID	Gene Symbol	Gene Symbol	Control (Ctrl)					Inflammation(TNBS-4W)					Fibrosis(TNBS-6W)
Profile					Nor_1	Nor_2	Nor_3	Nor_4	Nor_5	Inf_1	Inf_2	Inf_3	Inf_4	Inf_5	Fib_1	Fib_2	Fib_3	Fib_4	Fib_5
8	2	ENSMUSG00000000028	Timp1	Cdc45	1.26421	1.00681	2.14874	1.2699	1.10602	1.93222	0.803778	1.65267	1.05967	1.6888	2.0946	2.22995	4.94509	3.72625	4.11862
3	1	ENSMUSG00000000157	Scin	Itgb2l	1.27144	1.09964	1.07688	0.487257	1.24874	0.516864	0.639692	0.52704	0.64801	0.44828	0.346681	0.422829	0.184907	0.606039	0.0908258
7	2	ENSMUSG00000000204	Plcd1	Slfn4	24.8812	34.068	24.2111	22.3939	21.9671	20.7633	16.897	32.3344	18.4749	19.1989	7.17807	5.5792	6.30494	12.5948	7.44198
7	2	ENSMUSG00000000275	Kdelr3	Trim25	22.7902	19.3336	17.6353	15.1539	18.9526	17.4872	18.7345	19.4713	22.3886	16.4109	13.5743	11.6569	12.4565	14.1093	14.7942
13	1	ENSMUSG00000000278	Chp1	Scpep1	14.0538	13.996	13.3297	10.5069	11.3118	19.5494	12.9063	16.9723	14.3015	13.1419	18.2789	17.2416	37.5815	12.2511	28.5146
8	2	ENSMUSG00000000290	Il17rb	Itgb2	0.964485	1.95066	1.20756	1.3626	0.901311	1.34819	0.640507	1.79046	2.41252	1.8476	2.49927	1.87184	12.9628	2.24576	4.15667
13	1	ENSMUSG00000000317	Sgk2	Bcl6b	0.437665	0.538199	0.483735	0.622391	0.454475	0.684061	0.412262	0.604353	0.843716	0.65126	0.916136	0.769376	3.14974	0.673546	1.10666
2	1	ENSMUSG00000000386	Eya2	Mx1	2.43642	2.36498	1.65107	1.08807	1.36235	1.52766	0.97356	2.1287	1.05298	1.81067	1.19347	0.620733	0.601573	0.847364	0.709502
8	2	ENSMUSG00000000420	Erbb3	Galnt1	11.9521	10.6785	9.60782	10.1715	12.1567	11.7691	7.89947	11.1849	11.595	10.0567	10.2803	10.0957	26.3256	19.0467	21.5433
8	2	ENSMUSG00000000489	Mmp7	Pdgfb	1.65683	1.10146	1.74657	1.78463	1.80225	1.67203	0.712598	1.78727	2.43742	1.51064	2.49203	2.80425	6.0192	2.41948	3.47326
13	1	ENSMUSG00000000531	Irak3	Grasp	1.53313	1.90867	1.56734	1.44952	1.90274	2.04751	1.00569	2.16706	4.25116	2.38787	4.50773	4.16942	7.05244	2.86695	4.33491
2	1	ENSMUSG00000000538	Aldh1l2	Tom1l2	14.2924	11.6834	12.8529	10.156	12.5358	8.62116	10.0775	10.5738	11.2119	9.59321	8.08995	8.30254	5.13401	6.23621	5.29056
12	1	ENSMUSG00000000579	Pecam1	Dynlt1c	6.78045	6.08501	6.79219	7.81815	10.941	9.76552	9.74889	10.1318	9.49817	12.4427	11.936	19.4109	9.90485	11.9296	11.2563
8	2	ENSMUSG00000000751	Slc9a3r1	Rpa1	6.30151	5.46737	5.97513	6.21641	5.90308	3.96957	2.7331	7.35018	5.83344	6.80427	6.84955	6.95912	13.0181	8.74285	11.9093
8	2	ENSMUSG00000000776	Abcc3	Polr3d	5.41212	4.24133	5.08536	5.46889	4.49987	3.59824	2.24258	5.61837	6.78606	5.19702	5.82758	6.52939	9.24468	8.78255	11.0686
3	1	ENSMUSG00000000805	Plcd3	Car4	576.289	634.028	670.596	561.326	526.927	253.903	144.882	323.398	174.787	413.449	155.701	199.167	48.3634	115.086	24.4401
8	2	ENSMUSG00000000957	Entpd5	Mmp14	7.56033	6.82497	7.15326	5.88893	5.52803	9.9408	3.49586	9.86005	9.00587	8.11954	15.6185	9.84777	58.9575	13.9301	20.3761
13	1	ENSMUSG00000000958	Osmr	Slc7a7	7.53836	7.0494	8.00029	7.17314	7.90876	11.5147	7.02047	8.62381	9.91564	7.67221	14.4054	9.83933	12.5557	17.2861	12.9707
8	2	ENSMUSG00000000982	Vdr	Ccl3	0.34962	0	0.485438	0.257564	0.267507	0.635698	0	0	0.099536	0.243459	0.430838	22.1934	1.45722	9.02651	0.660125
8	2	ENSMUSG00000000983	Clcn2	Wfdc18	3.34519	5.11578	2.96199	5.0851	7.32291	11.4009	0.178953	5.08035	3.45447	6.11885	9.95897	84.5063	6.02076	28.8444	15.7474
8	2	ENSMUSG00000001016	Kcnk5	Ilf2	4.59458	4.14214	4.47106	4.82253	3.80533	3.32396	2.2272	4.75455	4.44808	4.81595	4.29387	6.20036	7.73793	7.11618	6.96481
13	1	ENSMUSG00000001053	Agpat4	N4bp3	2.35637	1.83963	2.33196	2.91667	3.01349	3.93357	1.13439	3.67257	3.58664	3.5712	5.18652	6.25838	8.59806	7.65941	6.27912
8	2	ENSMUSG00000001056	Mep1b	Nhp2	31.7884	30.0117	35.0698	32.8892	29.8542	28.5933	19.5576	33.1389	34.6945	40.3103	47.8401	97.4599	59.9504	60.2409	63.8356
8	2	ENSMUSG00000001082	Mxi1	Mfsd10	5.80702	4.86083	6.3503	5.4464	4.72518	4.62167	3.84337	6.94249	6.96015	5.58953	9.73681	11.8434	10.7965	7.87609	9.58342
8	2	ENSMUSG00000001128	Maoa	Cfp	2.48138	3.42237	3.83592	3.9067	2.49293	2.81657	1.50482	3.81086	3.67429	5.99155	8.16044	3.85313	20.0471	5.22359	6.11304
13	1	ENSMUSG00000001131	Dnmbp	Timp1	1.48707	2.28264	2.1358	1.80154	1.44867	6.09724	1.24146	3.23965	2.06761	2.645	4.31922	52.8495	42.4857	40.9909	18.6756
7	2	ENSMUSG00000001156	Prdx4	Mxd1	78.0652	68.4758	87.207	74.4031	64.5537	81.7124	66.4201	46.9168	57.0101	55.0995	43.5925	23.6249	15.8262	21.1469	12.9705
7	2	ENSMUSG00000001168	Slc9a2	Oas1h	0.385179	0.380463	0.53206	0.158258	0.323602	0.258583	0.496017	0.523418	0.278348	0.292093	0.150034	0	0.028254	0.068957	0.018308
3	1	ENSMUSG00000001225	Igfbp5	Slc26a3	198.072	183.601	135.275	120.321	129.435	39.17	86.9505	72.1395	28.145	55.4334	20.6045	17.5313	17.9263	27.1942	8.85626
8	2	ENSMUSG00000001227	Fcgr2b	Sema6b	1.32936	1.432	1.62039	1.58207	1.46069	1.24565	0.736849	1.50038	1.67917	1.51904	2.2784	5.57753	3.77433	3.62323	1.73045
8	2	ENSMUSG00000001228	Lcn2	Uhrf1	4.26284	4.59091	4.71557	3.22893	4.38624	4.70788	1.68578	6.18019	2.50511	3.33228	6.88761	4.45526	16.1068	8.92986	13.4029
2	1	ENSMUSG00000001300	Il1b	Efnb2	15.9127	13.8763	15.5543	12.1192	14.9259	14.2461	18.6851	11.2729	9.86486	10.4879	9.09244	5.99311	9.20751	8.11173	7.73883
8	2	ENSMUSG00000001305	Edn3	Rrp15	2.50513	2.24908	2.04344	1.90652	2.01565	1.73289	1.26315	2.65419	3.15121	2.32513	2.5339	4.19986	5.92703	3.47729	4.64858
7	2	ENSMUSG00000001323	Slc7a11	Srr	6.86189	6.99592	6.98441	7.12275	8.86902	7.21976	9.80651	8.75451	6.8877	7.66276	5.66989	4.76372	4.41268	4.78338	4.40825
8	2	ENSMUSG00000001403	Tnc	Ube2c	13.0697	9.03996	16.2923	12.177	7.31095	23.0705	16.6698	12.2811	7.84299	8.58856	26.9082	37.8967	37.1069	28.602	36.2352
8	2	ENSMUSG00000001416	Ptgr1	Cct3	13.7577	12.5152	13.1604	14.2267	15.1169	11.8894	10.1466	15.023	15.5176	14.9881	16.2313	21.2681	24.3841	21.4347	25.8512
8	2	ENSMUSG00000001424	Ppargc1a	Snd1	6.33834	5.68454	6.00313	6.47463	7.09861	5.84745	3.73213	7.78326	5.84088	6.09456	8.83847	7.62105	17.0022	13.7582	14.5437
8	2	ENSMUSG00000001435	Sult1b1	Col18a1	4.56749	4.72649	4.51076	2.96805	2.83972	8.89918	2.11518	5.33345	5.55768	4.94846	17.4457	5.88482	80.3021	7.22325	16.6029
8	2	ENSMUSG00000001440	Cxcl1	Kpnb1	22.0632	21.0164	19.4046	19.054	21.3334	18.8434	15.0793	22.5628	21.0825	17.71	19.7459	20.3788	50.2278	31.7446	46.833
8	2	ENSMUSG00000001473	Clec4e	Tubb6	11.1141	9.72633	13.1205	8.93742	8.28234	6.25947	6.03706	12.419	10.8794	8.39514	13.6632	15.0399	31.8474	10.0289	23.3438
8	2	ENSMUSG00000001506	Chp2	Col1a1	17.5907	19.0891	18.7738	13.8676	11.5205	41.8697	9.84489	25.1784	22.0972	15.6959	68.5418	3.62254	417.831	17.0679	76.9625
8	2	ENSMUSG00000001517	Anks4b	Foxm1	1.6036	1.4954	1.83393	1.32188	1.14266	2.18058	1.31762	2.55239	1.28395	1.20959	2.95038	3.65508	7.15509	4.92596	5.66071
8	2	ENSMUSG00000001525	Slc6a14	Tubb5	43.3629	38.3023	47.979	42.535	30.7465	39.7383	21.9583	60.4255	43.3553	45.157	68.1519	103.924	136.296	86.2856	114.128
8	2	ENSMUSG00000001555	Dusp4	Fkbp10	4.05013	4.39006	4.80008	4.05575	2.47818	2.82921	2.25539	4.87019	4.93366	3.79383	6.97698	4.87545	24.8148	3.63611	8.70183
13	1	ENSMUSG00000001576	Ednra	Ergic1	7.26761	6.89017	7.46867	6.23169	7.01612	9.49169	6.08099	9.57838	8.48646	8.67991	12.0019	10.6438	15.3189	15.1466	18.2327
2	1	ENSMUSG00000001670	Phlpp2	Tat	15.7087	19.461	18.9007	20.4326	18.7076	26.7931	10.1382	11.8205	16.3304	9.73177	10.7117	8.59403	2.33147	14.7497	3.61549
8	2	ENSMUSG00000001674	Mier3	Ddx18	7.69432	6.8984	8.08123	7.19704	7.35491	5.77804	4.64899	7.51051	8.63568	8.0467	8.63674	11.2543	17.5062	10.657	14.6018
8	2	ENSMUSG00000001707	Cpne2	Eef1e1	3.72584	2.95157	3.032	3.76568	2.63039	3.499	2.44846	3.09464	3.48873	3.64582	3.41362	6.26786	6.96614	5.34298	6.80864
8	2	ENSMUSG00000001729	Dhrs11	Akt1	39.2097	38.5947	38.0742	38.0399	36.4389	29.8731	21.5581	40.3725	42.2405	38.1756	40.0257	57.6717	69.7671	57.875	67.4736
8	2	ENSMUSG00000001761	Icam1	Smo	3.10084	3.1452	2.46199	2.59432	2.37774	1.96682	0.992029	3.47775	3.31503	2.15233	3.31154	3.11415	10.55	4.75696	8.38302
8	2	ENSMUSG00000001785	Endod1	Pwp1	6.29146	5.14272	5.57813	7.40863	5.63595	6.17236	3.9053	6.43062	6.92974	6.59225	6.23851	9.43992	12.6433	10.6562	11.9961
2	1	ENSMUSG00000001901	Rapgefl1	Kcnh6	0.938734	0.883944	0.410678	0.846774	0.881721	0.426682	0.127523	0.68197	0.702606	0.624064	0.308456	0.170326	0.1702	0.304652	0.320326
8	2	ENSMUSG00000001930	Slc22a23	Vwf	0.960234	0.834914	1.0207	0.686055	0.927256	0.892185	0.67344	0.962472	1.16922	0.792053	1.72758	0.681169	5.26155	1.26595	1.95708
8	2	ENSMUSG00000001964	Pln	Emd	12.8457	13.9534	15.6009	13.4524	12.3484	16.7531	11.6	15.1178	14.2361	13.3983	21.5367	24.0572	22.6737	17.4107	20.3323
8	2	ENSMUSG00000002020	Galnt12	Ltbp2	0.0942491	0.257971	0.261121	0.114579	0.140145	0.206392	0.0792938	0.236275	0.153954	0.231009	0.190879	0.163684	3.2826	0.226193	0.555927
8	2	ENSMUSG00000002055	Mmp3	Spag5	1.57132	1.35212	1.57111	1.4777	1.14661	1.20134	0.887807	2.49017	1.14646	1.17691	1.81781	2.99783	5.29461	4.40167	5.20177
8	2	ENSMUSG00000002068	Prr15	Ccne1	1.46049	1.76307	1.72358	1.5743	1.79746	2.32811	0.747418	1.80594	1.50023	1.29946	2.08678	2.44333	4.84695	3.90505	5.29427
13	1	ENSMUSG00000002111	Phgr1	Spi1	1.06241	2.31204	1.47443	1.4852	0.981036	2.34988	0.674859	2.0712	2.53685	2.4105	3.51968	1.85506	9.70832	1.6857	3.23073
2	1	ENSMUSG00000002228	Mmp10	Ppm1j	17.4956	18.2477	15.6793	14.3997	13.408	8.13853	7.50754	15.4418	12.9393	17.4618	8.54098	6.69464	2.88933	5.57864	2.53887
3	1	ENSMUSG00000002233	Fpr2	Rhoc	180.438	194.364	193.528	177.576	151.535	113.151	99.3664	133.183	124.949	163.298	115.407	133.437	68.5865	58.6758	48.2832
13	1	ENSMUSG00000002289	Epha3	Angptl4	0.634771	0.407846	1.07804	1.45659	1.02365	0.949908	1.77164	1.77508	2.73347	1.98285	1.48853	22.7511	5.731	1.67415	2.6625
13	1	ENSMUSG00000002297	Cldn23	Dbf4	1.22738	1.29751	1.09543	1.19942	0.866741	2.1536	1.1556	1.71277	1.22868	1.14139	1.92168	2.84974	4.36522	2.99684	4.40418
8	2	ENSMUSG00000002477	S100a8	Snrpd1	12.2788	12.292	15.1901	15.5906	11.6032	18.4674	15.8259	14.8519	11.846	14.8615	26.5115	33.5358	30.2056	22.4283	28.2754
8	2	ENSMUSG00000002489	S100a9	Tiam1	0.636953	0.568348	0.638478	0.572752	0.6788	0.800358	0.276211	1.12881	0.63205	0.540126	0.689351	0.42874	3.10805	1.45404	3.59544
7	2	ENSMUSG00000002565	Fxyd3	Scin	38.0185	37.9904	28.1157	34.7575	37.4869	21.5056	34.6949	23.6317	30.5627	36.8521	14.1536	12.6174	7.55635	16.4032	9.82218
12	1	ENSMUSG00000002603	Cxcl2	Tgfb1	2.239	2.46743	2.34621	1.69622	1.70863	3.92525	2.38717	3.60587	3.36005	3.60508	5.97503	4.23377	13.3346	3.59441	5.18895
8	2	ENSMUSG00000002718	Tmem236	Cse1l	6.0153	5.79849	5.98513	5.79454	5.55104	6.21419	3.29244	5.31727	5.22987	4.88474	5.63908	6.75371	16.26	8.87712	12.336
8	2	ENSMUSG00000002835	Mocs1	Chaf1a	1.78156	1.69787	1.70409	1.22035	1.55319	1.44796	0.752392	2.21094	1.57895	1.32518	2.44723	2.22043	5.15099	3.82378	4.56448
8	2	ENSMUSG00000002847	Pi15	Pla1a	0.910313	0.343951	0.573866	1.02356	0.610076	0.628216	0.173402	0.867744	0.858032	0.461433	1.20209	1.33528	9.39267	1.05532	1.37652
8	2	ENSMUSG00000002870	Ank3	Mcm2	3.12811	2.59144	3.31647	2.66201	3.34189	3.12562	1.11942	3.36845	2.42255	2.43397	4.41142	3.27784	11.1994	5.97132	9.10308
8	2	ENSMUSG00000002881	Grem1	Nab1	6.23091	6.57634	6.39452	5.14831	5.89146	7.46118	6.98592	6.32835	6.24577	5.46461	9.68804	5.13585	25.3883	12.9808	20.5067
8	2	ENSMUSG00000002984		Tomm40	11.6202	10.2204	12.5715	11.8612	12.1387	8.84269	8.19487	12.0882	12.2412	12.6537	14.2585	27.0812	16.4758	19.241	20.2771
7	2	ENSMUSG00000003032		Klf4	170.345	190.328	182.258	139.497	149.541	164.673	181.988	149.552	131.398	142.343	122.051	85.2183	60.7911	86.7179	67.6433
8	2	ENSMUSG00000003038		Hmgn2	17.0585	15.8633	16.5601	18.259	16.0257	15.3692	11.1167	18.3902	17.3727	17.3687	21.3132	24.7519	29.8517	26.7171	32.1918
13	1	ENSMUSG00000003228		Grk5	1.24561	0.946389	1.23806	1.06369	1.13567	1.60002	0.803993	1.73446	1.66668	1.58719	1.82048	1.47079	4.20456	1.53451	2.94472
3	1	ENSMUSG00000003271		Sult2b1	10.4355	10.4725	10.6473	9.73611	9.75664	7.41229	9.60898	5.18656	5.77174	6.99831	7.28703	5.83595	2.37995	3.72819	2.18285
8	2	ENSMUSG00000003355		Fkbp11	2.57474	2.89213	2.24079	2.15513	1.60056	2.69729	0.491937	3.63925	2.24484	4.0833	5.29094	8.15451	6.30735	13.7559	10.6032
7	2	ENSMUSG00000003382		Etv3	7.25718	6.71135	6.14038	5.17015	6.74003	5.41315	5.64559	7.27491	7.15093	5.34863	3.88136	2.79528	4.15677	5.10731	4.15624
8	2	ENSMUSG00000003438		Timm50	11.3095	11.1398	10.2723	12.0762	12.5629	9.44696	8.25852	14.405	12.565	15.0007	14.0434	21.2435	16.629	19.4536	18.3963
13	1	ENSMUSG00000003500		Impdh1	4.93406	5.6289	5.33518	4.61786	5.72795	5.624	4.31196	6.87846	8.05985	6.30249	9.2036	13.4038	12.6924	11.7515	17.4409
13	1	ENSMUSG00000003541		Ier3	10.0946	9.26975	12.626	10.5264	10.33	20.9663	12.6297	11.7984	12.7458	7.8713	18.2997	44.0597	20.9947	28.2845	21.2846
8	2	ENSMUSG00000003585		Sec14l2	0.546353	0.618532	0.380407	0.490094	0.569916	0.473792	0.314789	0.767024	0.51889	0.753079	1.38553	1.17102	1.69716	1.08293	1.26005
8	2	ENSMUSG00000003617		Cp	0.404923	0.42461	0.46217	0.405993	0.378378	0.417818	0.294633	0.456714	0.618148	0.290172	0.73213	0.601694	3.87674	0.322948	1.09904
8	2	ENSMUSG00000003779		Kif20a	2.8137	2.00388	2.36295	2.07773	1.7132	2.24157	1.93885	3.04666	1.86437	1.57373	3.68714	5.92503	10.1308	6.69675	9.03349
8	2	ENSMUSG00000003808		Farsa	5.11306	4.51386	4.75378	5.65394	4.55642	4.52732	4.34369	5.09191	5.29885	5.38826	6.08818	6.7868	7.73479	8.16161	7.36948
8	2	ENSMUSG00000003814		Calr	137.948	144.901	152.326	123.364	147.873	171.901	85.1987	142.074	113.268	127.697	261.357	206.933	326.27	253.119	251.767
8	2	ENSMUSG00000003868		Ruvbl2	10.3403	8.80721	10.6919	9.63293	10.3137	8.92413	5.96386	10.3683	9.50575	10.1878	13.1309	13.8101	20.278	15.1109	18.1272
8	2	ENSMUSG00000004099		Dnmt1	4.61933	4.65349	4.68061	3.49488	4.48892	4.4997	2.57523	6.16272	3.93462	4.00458	7.14467	5.14823	16.536	8.90761	11.4739
3	1	ENSMUSG00000004110		Cacna1e	1.05862	0.764678	1.01155	0.397063	0.385104	0.145781	0.160708	0.590631	0.43501	0.409035	0.176097	0.147456	0.215303	0.0625702	0.0975546
13	1	ENSMUSG00000004371		Il11	0.118504	0.0896503	0.0694887	0.0617452	0.113247	0.320981	0.154552	0.150658	0.224457	0.184634	0.30573	1.49713	4.55981	1.40627	1.03134
13	1	ENSMUSG00000004730		Adgre1	0.955215	0.903831	0.872144	0.833542	0.806988	0.943335	0.419144	2.1586	1.99827	1.69821	1.97867	0.40094	10.3041	0.733674	3.89634
13	1	ENSMUSG00000004788		Eif2b2	15.1022	16.072	13.5248	16.2569	17.4749	18.6891	14.7897	18.3495	18.6408	19.2976	26.1761	36.5864	24.4027	24.9327	23.3176
8	2	ENSMUSG00000004791		Pgf	0.192993	0.171302	0.172452	0.205926	0.137372	0.198643	0.0667517	0.252714	0.254484	0.333989	0.445966	0.865529	1.30529	0.264736	0.395448
2	1	ENSMUSG00000004815		Dgkq	8.77352	6.79025	6.21034	6.05623	9.85044	5.43739	7.88717	6.02269	5.92636	5.03969	3.85129	3.61745	2.30082	4.16661	3.55449
8	2	ENSMUSG00000004846		Plod3	6.41772	5.35154	6.06882	5.52018	5.6104	4.84256	2.58377	6.96162	5.32987	6.16235	8.17903	8.33594	17.0814	8.40799	8.19477
8	2	ENSMUSG00000004891		Nes	1.01973	0.901772	0.836594	0.765136	0.525677	0.915158	0.392062	1.09454	1.15525	0.838511	2.38986	0.927256	4.99108	1.06079	1.94859
8	2	ENSMUSG00000004897		Hdgf	60.1009	57.4036	64.9934	58.9206	58.724	51.9227	42.7486	60.5785	56.0199	58.0683	72.4442	101.782	105.142	79.2888	84.3718
13	1	ENSMUSG00000005057		Sh2b2	0.148476	0.122963	0.00573193	0.316363	0.172452	0.194542	0.0780942	0.215802	0.310531	0.204972	0.366962	0.859013	1.00217	0.29562	0.24914
13	1	ENSMUSG00000005087		Cd44	4.37175	4.22023	4.00679	3.74219	5.86096	7.33805	3.16591	7.42782	8.49172	5.7706	8.09409	8.09644	15.1547	6.53059	18.3057
8	2	ENSMUSG00000005124		Ccn4	0.368343	0.318746	0.439652	0.293897	0.195465	0.28533	0.213436	0.66344	0.292871	0.215245	0.523192	0.297905	3.94378	0.302367	1.26794
8	2	ENSMUSG00000005233		Spc25	2.59635	2.6892	2.85583	3.17282	1.85517	2.64291	1.5916	3.68139	2.05884	2.18457	3.08384	4.71063	7.04506	7.17464	8.19914
13	1	ENSMUSG00000005320		Fgfr4	3.98024	3.82498	3.58529	3.41325	3.29388	4.24906	2.11318	4.50911	5.7391	4.92784	5.85746	6.58949	5.4473	7.83399	6.63122
8	2	ENSMUSG00000005374		Tbl2	3.04956	2.65036	2.6481	2.37669	2.85853	1.99086	1.32528	2.92155	2.76256	2.78684	2.90928	2.72845	4.61737	4.71613	5.65605
8	2	ENSMUSG00000005410		Mcm5	5.26078	5.17789	5.67043	4.47611	5.49871	4.86393	1.99362	6.85644	3.36875	4.45616	8.6876	6.71348	22.0188	11.7448	19.4145
8	2	ENSMUSG00000005413		Hmox1	2.49525	4.14524	2.95474	3.9016	3.20013	6.91036	1.66138	2.28164	3.57112	2.3803	8.42383	25.8803	31.2207	8.1569	4.92081
8	2	ENSMUSG00000005470		Asf1b	2.27634	2.34742	2.83624	2.39145	1.89504	2.50704	1.49443	3.66957	1.55998	2.46258	4.15822	5.89115	11.5692	7.4725	10.5167
8	2	ENSMUSG00000005481		Ddx39	8.91467	8.04035	7.67343	8.70156	9.05454	6.45274	5.46276	8.91015	7.87102	7.85833	9.07045	16.9075	14.5442	14.25	18.0727
13	1	ENSMUSG00000005566		Trim28	23.945	22.6903	22.4981	20.9903	21.7845	22.7739	17.7394	27.8926	29.0845	25.559	35.0468	30.1015	41.4191	35.4385	40.7033
8	2	ENSMUSG00000005667		Mthfd2	1.67143	1.36317	1.45395	0.901423	1.15244	1.69776	0.669989	1.96633	1.68604	1.70181	1.83314	2.19962	5.50007	4.44293	6.54744
2	1	ENSMUSG00000005677		Nr1i3	1.48869	2.84206	1.88219	1.68071	1.37597	0.524599	0.609906	1.55828	0.395327	1.3173	0.224064	0.314589	0.0842111	0.504754	0.0452528
8	2	ENSMUSG00000005732		Ranbp1	28.2635	28.7236	37.0081	31.806	30.5887	48.6119	29.6105	31.8455	30.2807	31.8816	57.2793	75.6952	77.0488	52.5497	67.902
13	1	ENSMUSG00000005800		Mmp8	0	0	0	0	0	0.206913	0.018051	0.042114	0	0.017747	0.246325	1.58492	9.58243	4.09733	0.090202
8	2	ENSMUSG00000005846		Rsl1d1	17.3257	16.3943	16.8922	19.5023	15.8188	16.905	11.023	18.4927	19.8627	18.6175	17.9932	35.2215	35.0711	24.7409	32.1867
2	1	ENSMUSG00000005952		Trpv1	0.410632	0.18167	0.240902	0.277212	0.233099	0.116901	0.0458268	0.459856	0.202266	0.126341	0.0290374	0.0499968	0.0799518	0.0703527	0
7	2	ENSMUSG00000005968		Tuft1	16.096	15.9823	16.0194	18.3476	19.8923	18.9805	21.7093	17.0775	17.1499	18.1528	13.4616	13.6569	7.50132	11.8903	7.31993
8	2	ENSMUSG00000006014		Prg4	0.173527	0.169473	0.113184	0.21294	0.209321	0.104557	0.10142	0.268994	0.12079	0.15045	0.111099	4.44513	0.446762	0.167155	0.0561989
2	1	ENSMUSG00000006360		Crip1	173.995	178.263	150.018	252.245	168.249	76.6371	94.3919	197.076	167.576	165.388	110.548	77.9769	53.4964	105.42	83.5774
8	2	ENSMUSG00000006398		Cdc20	13.8347	10.6403	13.183	12.9843	9.92927	11.8703	5.16466	13.4479	8.58407	8.06281	16.0705	34.9616	37.7972	31.7727	40.5909
12	1	ENSMUSG00000006403		Adamts4	0.0653678	0.0955944	0.133207	0.0779682	0.0476941	0.397054	0.353447	0.462006	0.549584	0.390498	0.553634	0.892557	6.7434	0.943038	2.72438
8	2	ENSMUSG00000006442		Srm	11.073	10.9281	10.3664	11.9997	8.25672	11.6905	6.86224	8.83437	9.15443	9.96157	15.0266	22.7106	26.7494	21.6121	26.0814
8	2	ENSMUSG00000006456		Rbm14	10.1374	6.66871	10.5015	6.5683	6.80029	8.02715	7.41676	7.03002	6.20468	7.16297	12.0442	8.41137	14.9314	12.5218	11.8893
13	1	ENSMUSG00000006498		Ptbp1	38.371	39.8255	43.8282	30.9262	38.1619	55.9597	44.7438	46.4365	40.5036	36.5805	72.5517	56.2579	86.8141	64.1819	75.4121
8	2	ENSMUSG00000006585		Cdt1	4.891	5.16496	5.4012	3.81219	4.60521	4.60134	2.78578	6.3809	4.62512	4.49918	8.15087	7.53391	11.6835	8.21785	11.1987
8	2	ENSMUSG00000006715		Gmnn	11.1276	9.31152	9.75577	13.1907	11.9118	10.0758	7.64087	14.8086	10.2683	13.209	12.5786	15.8374	20.6182	18.5373	25.1476
8	2	ENSMUSG00000006728		Cdk4	24.4486	23.8541	28.1811	24.0493	24.3485	25.6135	17.5987	30.1591	27.3443	26.6617	40.561	30.4596	50.7036	34.8577	41.6608
13	1	ENSMUSG00000006777		Krt23	3.89106	3.48279	3.85624	2.96351	2.95602	3.49364	0.742456	8.76508	6.25402	8.29784	4.56325	30.6505	6.14938	11.3174	5.46126
8	2	ENSMUSG00000006782		Cnp	7.44614	8.37092	6.80497	7.11213	7.14633	3.96574	3.38677	8.87943	7.93993	8.44673	7.95352	8.80591	14.7451	15.0139	13.3814
13	1	ENSMUSG00000006800		Sulf2	3.08747	3.06961	4.72187	3.22936	3.97877	8.67479	7.83526	4.53953	3.71597	3.06644	13.5407	13.1669	36.3634	13.6968	15.3288
8	2	ENSMUSG00000006998		Psmd2	30.9405	27.8739	27.0166	28.3274	30.1545	24.0691	20.7544	29.9536	27.362	25.5921	30.2679	33.3128	48.9158	43.8686	47.6814
8	2	ENSMUSG00000007029		Vars	9.98888	10.5631	9.45816	8.31382	8.47869	6.96689	4.73994	12.5669	12.327	10.6647	13.9986	19.9959	23.8604	22.2186	22.1093
13	1	ENSMUSG00000007050		Lsm2	4.55698	3.88946	4.78885	4.10571	3.92588	8.05837	6.71223	4.88892	4.48003	4.49623	9.89917	13.4126	8.78839	7.60554	7.51173
8	2	ENSMUSG00000007080		Pole	0.595572	0.51347	0.613398	0.218473	0.522272	0.535288	0.290982	0.848917	0.27472	0.443011	0.865276	0.692031	2.00977	1.03266	1.52808
13	1	ENSMUSG00000008318		Relt	0.212742	0.372275	0.155445	0.231434	0.143312	0.177505	0.176344	0.407371	0.444303	0.242852	0.334623	0.465297	1.39741	0.517058	0.572029
8	2	ENSMUSG00000008373		Prpf31	4.52924	4.45626	4.56541	4.74436	4.67671	3.49905	2.63193	4.97996	4.40237	4.94574	6.0412	7.26184	8.7647	7.23741	8.54398
13	1	ENSMUSG00000008398		Elk3	1.8063	2.13562	1.69003	1.87555	1.61278	2.64717	1.32432	2.81731	3.30216	2.52885	3.34293	2.03247	16.1398	2.97264	5.06148
8	2	ENSMUSG00000008450		Nutf2	13.8078	12.4808	15.53	12.7291	12.5287	13.7863	11.3261	13.7314	11.3354	13.0585	17.7011	26.7368	26.3757	18.4396	20.8476
7	2	ENSMUSG00000008855		Hdac5	7.7999	7.43778	8.09505	7.30783	8.00377	3.93294	4.30458	9.81399	9.56166	7.83756	5.39754	5.25182	5.11084	3.14506	4.20997
7	2	ENSMUSG00000009145		Dqx1	13.4509	14.1245	13.6788	15.2795	18.3909	14.7156	17.5008	13.1237	17.588	14.8065	13.8598	10.2219	4.50103	10.5625	6.05638
12	1	ENSMUSG00000009356		Lpo	2.51393	2.14155	2.57488	2.37713	4.66825	6.13619	3.02322	5.16175	7.34283	6.38995	9.12572	15.2322	7.69597	19.6039	13.576
8	2	ENSMUSG00000009545		Kcnq1	14.1178	12.9123	14.6887	12.7336	14.4846	13.2483	8.09249	16.7573	18.6863	15.9802	22.989	31.3368	18.2671	17.0768	21.7319
8	2	ENSMUSG00000009566		Fpgs	5.38806	5.21563	5.21055	4.75593	4.22273	4.42458	2.82474	4.8676	5.01665	4.69312	6.96179	9.16006	7.42686	7.20393	8.60434
8	2	ENSMUSG00000009585		Apobec3	2.49781	3.26209	2.89827	2.44467	1.64293	3.68938	1.53607	3.25658	2.72803	2.59101	4.66191	4.80195	8.68245	7.21429	5.86928
13	1	ENSMUSG00000009687		Fxyd5	1.84631	2.82245	2.23274	2.2827	1.82361	4.10741	1.78003	2.51743	3.33481	3.01905	6.20657	7.24079	13.3308	3.46713	4.24609
12	1	ENSMUSG00000010047		Hyal2	10.5534	9.84361	11.1251	10.5729	13.3737	13.5834	13.062	13.175	15.4677	14.1186	19.7959	20.1592	15.3967	15.6287	14.6898
2	1	ENSMUSG00000010086		Rnf112	0.455977	0.469296	0.679187	0.392083	0.19417	0.120281	0.225783	0.476579	0.525293	0.418646	0.118533	0.112851	0.161649	0.196528	0.0982158
2	1	ENSMUSG00000010311		Optc	7.11668	8.15277	11.4173	6.94778	2.75953	4.74519	10.0356	4.31889	4.6606	4.77232	4.487	0.612121	1.913	0.256976	3.81142
3	1	ENSMUSG00000010660		Plcd1	18.6398	17.688	17.5392	18.2896	21.9981	15.0058	13.84	14.3606	14.2848	12.9029	15.6472	11.97	7.34715	14.4076	6.8998
8	2	ENSMUSG00000010751		Tnfrsf22	0.382752	0.328242	0.337841	0.275039	0.213715	0.393641	0.176931	0.335887	0.313666	0.181789	0.507401	0.497421	1.36875	0.343158	0.83721
8	2	ENSMUSG00000010755		Cars	3.51381	3.19873	3.90496	3.66899	3.40056	2.9495	2.84588	3.24846	3.47216	3.76146	5.17078	5.33465	6.08027	5.93332	5.37076
8	2	ENSMUSG00000010760		Phlda2	1.37258	1.5861	1.46897	1.91484	1.48751	2.36362	1.98923	2.00835	1.61398	1.0803	2.96398	5.61504	5.37005	3.61407	2.24803
13	1	ENSMUSG00000010830		Kdelr3	11.7992	13.1351	13.3795	11.1898	11.669	17.1778	5.54636	15.9044	17.8373	18.9691	23.2958	18.149	27.1947	30.8019	38.8365
8	2	ENSMUSG00000011179		Odc1	43.2512	31.6591	40.1494	31.8345	41.9463	41.8376	44.3311	34.4407	37.3072	38.8429	42.414	59.6872	53.4434	59.9611	83.7903
8	2	ENSMUSG00000011254		Thg1l	2.68317	2.70313	2.59274	2.74716	2.83364	2.23811	2.10056	2.62183	2.51263	2.54257	3.83195	3.62099	4.9675	4.1713	5.11119
8	2	ENSMUSG00000011257		Pabpc4	20.7037	18.5064	19.8519	17.8532	19.9009	16.1543	10.4966	20.6722	23.3393	17.0771	22.5982	26.4988	33.6773	33.6102	29.977
13	1	ENSMUSG00000011305		Plin5	0.141045	0.205564	0.136683	0.271378	0.159879	0.0938359	0.4295	0.25066	0.234329	0.25479	0.308363	2.75788	0.624392	0.499867	0.515308
8	2	ENSMUSG00000012443		Kif11	2.12845	2.04738	2.11465	1.92328	1.67801	2.98802	1.33586	3.18043	1.69002	1.92266	2.55145	3.46587	9.41958	5.3829	9.95692
12	1	ENSMUSG00000013089		Etv5	3.9375	2.2087	2.92823	1.4229	2.88549	2.53056	1.46101	5.81251	6.96431	4.55868	3.42573	2.41795	5.82893	8.07059	18.23
8	2	ENSMUSG00000013275		Slc41a1	2.9181	2.64858	2.92739	2.68088	2.98275	2.65538	1.11754	3.10259	3.30876	2.30091	3.98712	3.49716	8.00229	5.22193	5.45565
8	2	ENSMUSG00000013701		Timm23	21.8592	21.5207	23.9359	23.8918	20.929	18.8349	16.4429	22.9206	25.5851	24.9841	25.1111	44.3685	35.3582	33.0005	37.7817
7	2	ENSMUSG00000014077		Chp1	108.721	85.2791	101.073	83.8256	120.532	129.558	169.847	83.6329	105.022	90.9624	73.8824	72.9552	48.9328	51.9907	62.152
8	2	ENSMUSG00000014158		Trpv4	0.308321	0.29674	0.384646	0.280446	0.178711	0.211793	0.217442	0.534271	0.221446	0.342768	0.436353	0.824701	1.36844	0.48102	0.447516
8	2	ENSMUSG00000014226		Cacybp	15.9278	14.1982	15.6519	16.6383	13.6596	16.9503	10.0832	15.0639	13.022	15.4842	16.9535	21.2289	38.7599	18.5848	31.4874
7	2	ENSMUSG00000014361		Mertk	8.53254	9.37564	7.33892	5.62969	11.1136	8.75187	12.1637	8.12236	8.83436	6.34485	5.25125	3.86424	4.36481	5.60092	5.63081
2	1	ENSMUSG00000014418		Hps5	11.4407	11.5133	11.119	8.00584	10.419	7.74535	8.99692	10.9621	8.07692	9.7373	6.16999	4.84062	4.13816	8.55122	4.66045
8	2	ENSMUSG00000014444		Piezo1	2.02925	2.75997	2.57631	1.67436	2.18363	3.06252	1.33984	2.69599	2.6662	1.61453	4.69386	2.9935	9.88896	4.76244	5.89708
7	2	ENSMUSG00000014846		Tppp3	42.927	41.1212	42.4637	55.4449	49.2839	10.8783	13.9769	72.4464	36.0026	66.6043	21.2037	12.0215	10.9844	2.22645	19.3979
8	2	ENSMUSG00000014867		Surf4	53.2696	52.5524	55.7954	52.1747	58.7067	50.6708	40.0399	55.0832	62.5101	55.7506	75.8915	75.0566	97.2108	87.3448	102.322
12	1	ENSMUSG00000015027		Galns	6.32798	6.55463	6.77356	5.69969	5.60867	8.09412	9.12635	7.79166	7.55747	6.47811	13.5549	10.4054	9.9848	10.5153	9.05815
8	2	ENSMUSG00000015133		Lrrk1	3.27182	2.82279	2.9986	2.37248	2.74122	2.65487	1.55556	3.29975	3.55314	2.74068	3.67424	3.35961	7.87597	5.56606	6.47181
8	2	ENSMUSG00000015134		Aldh1a3	1.32009	1.19076	1.00873	1.89506	1.23051	2.29238	0.449064	1.49964	2.36904	0.812583	1.62117	10.2166	12.2038	7.199	2.91018
8	2	ENSMUSG00000015176		Nolc1	7.34049	6.51137	7.23033	5.37047	6.195	7.64458	5.16888	5.89017	8.0742	5.38266	9.83441	11.4395	18.5776	11.9497	17.6458
8	2	ENSMUSG00000015217		Hmgb3	13.3521	11.9155	12.1985	13.3767	13.9109	11.2618	5.74848	14.4872	14.6996	11.3776	15.7932	17.1937	27.2871	22.5693	30.2935
8	2	ENSMUSG00000015468		Notch4	1.50497	1.39385	0.980158	1.30651	1.30039	1.51488	0.385512	1.29986	1.25812	1.03626	2.13794	2.42205	4.5173	4.99931	1.93899
8	2	ENSMUSG00000015652		Steap1	2.75958	2.29562	2.02051	2.21717	2.25463	1.5108	0.736615	3.21752	1.60615	2.53181	2.0989	4.24578	5.84797	7.30848	5.60502
8	2	ENSMUSG00000015653		Steap2	1.02327	0.865667	0.882506	0.828501	0.766743	1.1314	0.392179	1.43224	1.08458	0.716982	1.09005	1.14764	3.59174	2.11851	1.98963
8	2	ENSMUSG00000015749		Anp32e	14.532	11.7019	12.8119	12.0877	12.4128	10.6573	8.13952	14.9293	13.3375	11.2849	13.0614	17.8544	31.9091	20.3797	33.3319
3	1	ENSMUSG00000015766		Eps8	15.5754	14.1312	13.6737	11.8177	12.9946	13.7785	12.095	9.95	8.9132	8.28805	7.7798	6.6025	8.64652	7.27281	7.44406
2	1	ENSMUSG00000015879		Fam184b	0.263745	0.270595	0.2993	0.190577	0.146149	0.0534334	0.0216427	0.177963	0.17841	0.178319	0.0220544	0.0195803	0.0702538	0.0113545	0.0669468
8	2	ENSMUSG00000015880		Ncapg	1.01894	0.682957	0.868937	0.685867	0.660979	1.20848	0.646468	1.38531	0.606818	0.722696	1.29535	1.71555	4.05308	2.54528	3.99641
12	1	ENSMUSG00000015947		Fcgr1	0.156342	0.277771	0.481127	0.131026	0.151165	0.609938	0.301299	0.725586	0.821909	0.358285	0.96079	0.303259	3.54197	0.960344	1.92483
13	1	ENSMUSG00000015950		Ncf1	0.644871	1.54697	1.02092	0.910961	0.826278	1.64894	0.737109	1.30253	2.05921	1.88998	1.4097	1.48124	7.58059	2.79743	1.5832
7	2	ENSMUSG00000015966		Il17rb	0.726276	0.563806	0.726974	0.697811	0.698395	0.357737	0.359761	0.690706	1.1091	0.703598	0.242668	0.274655	0.130863	0.286378	0.31955
8	2	ENSMUSG00000016024		Lbp	0.73713	0.609536	0.787539	0.670097	0.527539	0.582698	0.283644	0.621021	1.01063	0.341003	1.48041	1.93316	5.48541	1.60679	1.43644
8	2	ENSMUSG00000016028		Celsr1	3.49196	3.71183	2.98707	2.58382	3.29221	3.73503	1.509	3.26104	3.0622	2.25729	4.37619	2.42075	9.73393	8.58436	7.95601
8	2	ENSMUSG00000016194		Hsd11b1	0.713031	0.564005	0.716581	1.07593	0.856772	0.511919	0.410303	0.909469	0.768519	0.921899	0.943749	1.5628	5.16559	0.491918	2.02067
7	2	ENSMUSG00000016495		Plgrkt	22.7502	20.8758	23.4165	25.5185	24.1263	17.514	21.9566	24.3653	25.2762	24.1859	21.8449	14.0677	14.2191	14.5992	13.0258
8	2	ENSMUSG00000016526		Dyrk3	0.299031	0.201301	0.133188	0.234417	0.169738	0.217594	0.1295	0.357049	0.332669	0.248755	0.550364	1.44156	1.37053	0.331863	0.811467
8	2	ENSMUSG00000016554		Eif3d	15.7971	14.5535	15.7528	16.8999	15.3365	15.4699	12.7712	16.9313	18.636	17.5775	23.2367	32.1687	23.5512	21.9435	22.8855
13	1	ENSMUSG00000016757		Ttll12	5.5031	5.21707	5.48614	3.91204	4.77036	5.87891	6.48398	6.48525	5.10314	5.97447	9.88557	7.6575	10.0618	8.53394	8.56656
13	1	ENSMUSG00000016763		Scube1	0.740562	0.613138	0.624666	0.453442	0.475953	0.79027	0.251954	1.03373	0.90155	1.03803	1.24912	0.367494	8.05343	0.348291	2.17406
8	2	ENSMUSG00000016918		Sulf1	0.65431	0.745912	0.679255	0.780191	0.516539	0.354061	0.0758476	0.56884	0.775025	0.645746	0.53957	0.449155	9.90592	0.650005	1.7043
8	2	ENSMUSG00000017002		Slpi	5.15474	3.74056	4.16253	12.775	3.53094	6.62305	0.11393	6.02528	9.32762	3.17497	60.2107	436.212	81.8199	93.958	3.93857
8	2	ENSMUSG00000017146		Brca1	0.549676	0.392434	0.476753	0.343295	0.427075	0.63299	0.193588	0.887573	0.35924	0.407779	0.591521	0.448743	2.18388	1.37586	1.96472
8	2	ENSMUSG00000017221		Psmd3	18.4049	17.3214	19.8668	17.1333	18.6975	18.5366	14.6929	19.842	19.6383	19.7573	27.3952	38.6225	29.4785	27.5528	29.1744
8	2	ENSMUSG00000017446		C1qtnf1	1.3749	1.23359	1.61109	0.916528	1.14279	1.14209	0.26125	1.39675	1.72626	1.16431	1.1844	1.77755	11.1235	0.754833	3.41384
8	2	ENSMUSG00000017493		Igfbp4	10.9939	12.7254	13.3829	15.2801	10.7671	11.8013	5.3329	18.2399	16.8252	15.7635	32.8512	17.6274	166.804	16.3593	38.9081
8	2	ENSMUSG00000017499		Cdc6	0.748442	0.556031	0.779292	0.457823	0.739244	0.690382	0.360008	1.21687	0.696286	0.476984	1.10147	0.690924	3.05755	1.51767	2.42685
3	1	ENSMUSG00000017607		Tns4	56.0366	56.869	52.8125	39.7436	52.4815	40.1019	35.1176	18.1049	24.3357	14.2813	29.4155	12.7868	16.5023	10.238	11.3059
7	2	ENSMUSG00000017677		Wsb1	35.9308	28.0018	28.4574	32.3498	39.3145	29.854	30.8057	32.21	33.056	27.3748	18.5028	15.2238	13.088	24.5426	23.5035
8	2	ENSMUSG00000017715		Pgs1	7.58861	7.05491	6.70173	6.8033	6.43898	6.1484	6.04176	5.5855	7.87747	6.37763	7.05409	11.7215	9.97546	11.7606	9.40242
8	2	ENSMUSG00000017716		Birc5	5.70354	5.21488	5.44662	6.13543	3.06923	4.98794	3.93291	6.49093	3.7695	5.14197	8.47973	16.8896	14.2379	16.1628	17.7345
8	2	ENSMUSG00000017724		Etv4	3.23293	3.63218	2.93267	2.63973	2.13851	2.58178	0.657215	4.97423	3.54207	4.94977	3.217	11.2631	5.17293	6.79933	9.52219
8	2	ENSMUSG00000017774		Myo1c	15.593	17.6399	16.0885	13.9188	15.9228	16.6916	9.26554	16.3337	14.9357	12.6382	22.9292	20.6732	35.4857	20.8674	27.0095
13	1	ENSMUSG00000017861		Mybl2	1.26266	0.841714	1.18606	0.916628	1.11484	2.03936	0.636955	1.95537	1.015	1.25665	2.8935	3.87481	6.09296	3.65812	4.86456
2	1	ENSMUSG00000017868		Sgk2	17.9713	17.1023	18.6235	13.2909	20.6951	13.0071	20.6526	8.11353	13.2026	12.1338	11.6516	12.6291	2.99772	5.57464	4.18488
12	1	ENSMUSG00000017897		Eya2	0.324662	0.194281	0.22481	0.258578	0.308841	1.51212	0.468616	0.868379	0.85027	0.777844	2.06993	2.14035	3.64547	2.10874	4.13758
8	2	ENSMUSG00000017999		Ddx27	5.91809	5.32936	5.24203	4.99695	5.18337	5.44523	4.54969	5.94892	5.87095	4.81758	7.4113	8.3227	10.5794	7.18309	8.4297
13	1	ENSMUSG00000018042		Cyb5r3	17.9783	16.8796	19.9524	15.1245	16.6683	21.3693	23.8893	20.5859	24.6584	15.3561	37.262	23.4987	43.3944	22.7975	33.2487
7	2	ENSMUSG00000018166		Erbb3	43.2405	38.8019	44.6287	35.2285	49.6242	43.6842	48.1286	44.9199	51.3332	38.2937	33.1892	36.9103	18.3195	26.0841	25.867
8	2	ENSMUSG00000018189		Uchl5	5.74974	5.23197	5.30047	5.87096	6.19295	5.14472	4.44714	5.69527	5.47582	5.63151	6.09977	7.79968	12.1113	9.02092	11.9701
7	2	ENSMUSG00000018217		Pmp22	191.287	167.872	181.501	150.536	136.551	155.319	263.433	118.12	107.414	120.716	110.41	31.8635	52.6872	32.5158	40.7796
13	1	ENSMUSG00000018339		Gpx3	36.2797	27.7772	37.7372	28.0877	25.7107	59.208	29.6333	40.4562	38.0164	34.9184	76.283	113.879	164.783	24.1319	51.1337
12	1	ENSMUSG00000018387		Shroom1	0.177275	0.133272	0.236966	0.0878595	0.0855864	0.257913	0.0788366	0.285862	0.350753	0.223061	0.536863	0.359986	0.416228	0.408644	0.430639
8	2	ENSMUSG00000018446		C1qbp	24.8298	22.7268	26.5918	25.2718	26.4428	23.3631	18.2232	26.5067	25.1775	23.5578	28.1608	44.7311	41.1706	39.0215	48.3588
8	2	ENSMUSG00000018593		Sparc	55.4187	61.8719	63.393	71.064	45.6272	50.3599	14.9199	61.5483	55.1077	46.9027	86.6	39.7444	486.881	42.8807	137.77
12	1	ENSMUSG00000018623		Mmp7	0.394916	0.310222	0.879479	0.698825	0.462578	10.7577	0	1.10126	3.20959	1.43613	31.0751	44.3226	35.3664	17.336	9.34547
13	1	ENSMUSG00000018774		Cd68	3.6818	3.19895	3.59862	3.88965	2.85226	6.90285	2.9493	4.53874	4.20748	4.05478	9.82496	8.85918	25.606	3.84159	6.12706
8	2	ENSMUSG00000018848		Rars	15.838	16.7759	17.0253	16.5415	17.4333	18.7474	17.9693	16.4115	16.3865	14.4939	26.3724	27.4055	26.7495	25.7886	26.8902
8	2	ENSMUSG00000018921		Pelp1	4.22469	4.30004	4.69981	3.36398	4.34901	3.92158	3.38965	4.66643	4.86142	4.06669	7.61711	5.08074	10.6127	7.38324	8.04448
12	1	ENSMUSG00000018930		Ccl4	0.044861	0.043929	0	0	0	0.356067	0	0.155038	0.280346	0.536335	0	2.49228	0.684575	4.75027	0.463848
13	1	ENSMUSG00000019122		Ccl9	3.98619	3.6785	3.76288	4.19174	4.87244	10.2648	4.66932	6.00965	6.45534	6.497	15.8157	8.51873	16.0318	14.5355	22.4914
8	2	ENSMUSG00000019139		Isyna1	17.9791	16.8176	18.9096	15.7476	17.215	16.2201	9.91909	21.1502	16.8421	17.5587	24.9527	20.1863	36.9073	30.9857	24.5881
8	2	ENSMUSG00000019188		H13	11.6404	10.9246	13.134	11.9305	11.395	14.2148	10.1483	12.4174	13.3583	13.1939	16.6157	23.2234	16.5112	20.1766	16.6646
8	2	ENSMUSG00000019214		Chtf18	0.886569	0.86139	1.06059	0.94447	0.7664	0.980699	0.468197	1.33134	0.766679	0.801004	1.39243	1.34974	2.07515	2.13213	2.0289
7	2	ENSMUSG00000019278		Dpep1	113.289	86.5771	109.479	61.7969	101.146	77.1265	82.0529	75.9029	71.414	128.88	74.7261	68.0233	11.6614	41.6903	33.6133
8	2	ENSMUSG00000019579		Mydgf	27.35	28.5154	27.424	33.6961	27.6294	18.7579	13.0419	33.4324	27.6011	37.4584	28.3156	42.3546	41.6102	55.4251	55.3714
3	1	ENSMUSG00000019762		Iyd	7.54532	8.49319	6.2989	9.45146	9.71894	2.12873	4.05619	5.91054	5.14809	6.56673	2.42918	3.59584	0.736985	3.75446	0.707123
8	2	ENSMUSG00000019773		Fbxo5	1.92707	1.88434	2.73299	2.2764	2.53371	2.10619	1.0684	3.90194	2.43502	2.45751	2.75677	3.35708	6.23283	6.43176	7.53904
8	2	ENSMUSG00000019814		Ltv1	8.91022	8.91194	9.11477	8.25273	7.64061	9.11759	6.64126	6.60192	7.94119	6.89979	9.77825	11.3375	16.3762	11.8214	15.5531
8	2	ENSMUSG00000019849		Prep	3.4185	2.82473	3.19113	2.9349	3.19283	3.58448	3.05038	3.43305	3.00618	2.86234	4.18267	4.20061	7.50436	4.90906	6.91945
2	1	ENSMUSG00000019872		Smpdl3a	132.951	140.1	137.786	135.828	122.347	133.397	96.1051	106.684	121.107	122.081	89.7694	65.6951	58.236	109.25	61.7941
3	1	ENSMUSG00000019907		Ppp1r12a	19.2231	18.5247	18.8244	16.119	14.5327	12.2691	10.8788	16.866	14.7323	12.844	9.04042	6.10335	12.9934	9.22825	10.9898
8	2	ENSMUSG00000019942		Cdk1	3.59253	3.07555	3.56402	4.24551	2.55318	3.65674	1.82154	4.99556	2.97032	3.44004	4.11289	11.1889	13.4106	11.4773	15.08
2	1	ENSMUSG00000019943		Atp2b1	15.0054	14.5755	11.8583	10.9598	19.3886	9.83164	17.0622	10.3382	8.32438	7.67953	6.87239	5.03768	6.52732	5.55016	8.32366
8	2	ENSMUSG00000019961		Tmpo	7.75958	6.77409	6.51522	8.31016	7.38317	6.07386	3.19736	8.8079	6.50838	6.09821	6.00915	8.20651	20.6216	13.6332	18.7322
8	2	ENSMUSG00000019978		Epb41l2	3.15784	3.31659	2.98341	2.79628	3.15947	4.07996	2.04669	3.72057	3.4807	2.54686	3.962	3.74789	12.237	5.16592	6.51515
13	1	ENSMUSG00000019987		Arg1	0.315422	0.161153	0.195206	0.886338	0.534971	3.42481	0.267007	0.437019	0.494046	0.31445	1.89547	3.22476	10.2275	6.83914	1.61972
8	2	ENSMUSG00000019992		Mtfr2	0.538781	0.467507	0.603434	0.672075	0.673637	0.413413	0.342006	0.572675	0.378147	0.555297	1.06848	1.77915	2.61806	1.95	2.64401
3	1	ENSMUSG00000020009		Ifngr1	105.394	103.892	98.7255	104.632	90.9249	78.7847	60.6676	73.8878	81.5177	72.5678	63.259	63.569	47.7386	56.638	45.2412
7	2	ENSMUSG00000020021		Fgd6	3.85263	4.26455	3.77161	3.30168	3.54907	4.87952	4.86137	3.49886	3.75859	3.42242	2.57431	2.33924	3.41782	2.57745	2.08753
8	2	ENSMUSG00000020053		Igf1	0.46642	0.506895	0.614788	0.648076	0.743306	0.84398	0.406184	0.490897	0.690988	0.579258	1.43359	0.573613	10.0551	0.609925	2.67765
8	2	ENSMUSG00000020057		Dram1	1.02711	1.33535	1.05679	1.55705	1.27043	1.23978	0.743994	1.3642	1.10028	1.07598	1.63174	2.83263	8.18617	1.00802	2.37799
7	2	ENSMUSG00000020072		Pbld2	6.69809	6.68014	6.19265	7.13718	9.59253	4.20302	9.2153	9.03804	11.9475	8.63511	4.2184	5.19941	1.83835	3.34912	5.14139
8	2	ENSMUSG00000020075		Ddx21	10.4355	9.61755	9.07354	8.78631	9.9257	7.50654	5.68669	10.5844	10.6986	9.27945	8.07804	14.4557	27.5117	17.0224	24.0156
13	1	ENSMUSG00000020077		Srgn	2.64426	4.67535	2.56144	3.70325	2.31036	6.82687	2.91232	5.05398	6.36636	5.27127	4.64182	14.5298	25.9053	11.7233	8.35462
8	2	ENSMUSG00000020116		Pno1	12.423	11.5436	11.2018	12.3094	12.8319	11.6011	9.78687	11.2354	11.4481	11.2785	10.8275	19.0027	30.461	18.5095	30.7296
8	2	ENSMUSG00000020120		Plek	0.638747	1.09351	0.950004	0.752636	0.889912	0.9505	0.424984	1.31135	1.55729	1.18435	0.736353	2.97238	8.18899	2.71631	2.76103
7	2	ENSMUSG00000020151		Ptprr	5.74919	4.97547	5.9271	7.32103	7.09841	7.18491	5.08949	3.09589	7.43006	3.9705	2.91996	3.82213	1.11368	1.21015	2.54984
8	2	ENSMUSG00000020154		Ptprb	1.38973	0.867666	0.997892	0.937176	1.02194	0.759831	0.409474	1.12406	1.03192	1.07211	1.06836	0.6853	5.13205	0.92722	2.57861
3	1	ENSMUSG00000020173		Cobl	9.9861	7.3571	7.48619	7.56287	8.11658	6.97247	7.25673	5.31988	6.02415	4.57756	4.02755	5.73823	4.35624	3.97722	3.53766
8	2	ENSMUSG00000020180		Snrpd3	10.0189	10.1547	11.5079	10.1226	11.1461	9.98688	7.75318	10.2164	9.97656	10.2011	15.789	15.6086	19.4011	14.2367	17.4209
7	2	ENSMUSG00000020183		Cpm	4.88035	4.25482	3.98871	4.18251	5.53762	2.8837	2.14828	8.88319	6.74697	4.86561	2.50847	2.72464	1.56359	0.968223	1.57404
8	2	ENSMUSG00000020185		E2f7	0.156416	0.123738	0.204886	0.158052	0.193592	0.279508	0.0466988	0.254986	0.143981	0.108322	0.227885	0.159215	1.21559	0.578135	1.04218
8	2	ENSMUSG00000020211		Sf3a2	11.7749	13.1884	13.5046	9.86128	11.6945	15.8475	13.1163	9.17417	11.88	10.7673	28.0339	20.9423	22.4539	16.9757	16.1875
13	1	ENSMUSG00000020224		Llph	16.3738	15.5613	17.592	18.5032	14.819	18.491	14.8744	17.5375	20.5862	18.5937	21.8023	35.7535	24.5146	26.7029	23.6894
13	1	ENSMUSG00000020227		Irak3	1.04042	0.7459	0.784796	0.671239	0.621574	1.3148	0.493068	1.04856	1.40162	0.942935	1.60372	1.99325	3.97437	2.07385	2.42269
13	1	ENSMUSG00000020238		Ncln	18.7498	19.3299	21.2532	17.0559	20.5451	24.4175	23.4675	21.2111	22.4052	22.2712	33.1449	34.2494	29.0606	32.1084	27.1798
8	2	ENSMUSG00000020256		Aldh1l2	0.169264	0.160379	0.156341	0.0759372	0.0270689	0.0781108	0.0206081	0.0855908	0.0847547	0.136884	0.142088	0.0861436	1.02199	0.753649	2.19526
8	2	ENSMUSG00000020260		Pofut2	4.19515	3.79067	4.68788	3.63833	3.64509	3.63627	2.72674	4.40613	4.49351	3.77886	5.96704	4.12022	10.8512	5.38493	6.26689
7	2	ENSMUSG00000020272		Stk10	9.23236	7.40135	7.32509	4.17	5.8544	6.98385	9.76788	3.59499	5.35968	5.28299	4.37275	1.0276	5.29651	0.896231	2.86748
13	1	ENSMUSG00000020310		Madcam1	1.01802	0.917769	0.841725	0.51022	0.771381	1.38606	0.546663	0.92303	0.93882	2.35368	2.9922	1.78023	7.61179	3.89024	4.38709
8	2	ENSMUSG00000020328		Nudcd2	11.0488	10.4933	10.196	11.0346	10.3847	10.396	6.2073	11.9763	11.4324	12.1977	12.3257	19.9936	21.5898	22.4477	26.6358
8	2	ENSMUSG00000020330		Hmmr	2.05704	1.40377	1.71625	1.67486	1.19852	1.87253	0.901618	2.01986	1.00746	1.12205	1.74007	2.60129	8.48992	4.45516	6.63128
8	2	ENSMUSG00000020358		Hnrnpab	100.604	91.6257	101.762	99.9192	98.8864	105.249	91.7912	95.8486	94.1895	89.0198	111.006	130.344	196.305	156.252	194.922
8	2	ENSMUSG00000020363		Gfpt2	0.2313	0.191794	0.278728	0.312089	0.344685	0.144085	0.0923479	0.313826	0.301599	0.153219	0.848961	0.528836	2.30885	0.256688	0.674609
7	2	ENSMUSG00000020385		Clk4	8.95866	7.3322	6.83522	7.72979	9.81125	7.44884	5.97124	8.9085	8.13504	7.17278	5.40064	4.84647	4.06836	7.74222	4.07672
8	2	ENSMUSG00000020392		Cdkn2aipnl	11.3684	12.4317	12.5843	14.0903	12.7681	12.7083	8.78772	14.1226	13.6468	14.0513	18.4878	27.5514	26.9239	23.7546	26.0239
3	1	ENSMUSG00000020400		Tnip1	32.0971	35.4979	39.4353	27.9371	29.5845	24.2942	27.7975	23.6313	22.7888	24.4396	24.2331	24.0805	17.6372	15.8539	9.74921
8	2	ENSMUSG00000020430		Pes1	14.7505	14.9109	15.1635	16.046	14.3833	11.4891	8.93494	16.3205	16.192	15.9346	18.2821	23.6913	27.0068	22.1824	28.0177
8	2	ENSMUSG00000020471		Pold2	13.8204	10.4902	14.9106	12.9548	13.7152	14.6477	10.6991	14.0781	14.33	13.6068	22.5699	23.8116	21.9299	19.8758	29.0305
8	2	ENSMUSG00000020472		Zkscan17	3.93865	3.88732	3.28303	3.55459	3.26744	2.35843	1.77867	5.70779	4.67995	3.75129	4.31864	5.21883	8.5211	5.81965	7.75152
8	2	ENSMUSG00000020473		Aebp1	4.34724	4.22486	4.96419	3.03433	3.26463	2.84456	2.48805	4.23243	4.8717	4.02139	9.66336	4.27728	42.4537	2.03327	8.5493
8	2	ENSMUSG00000020492		Ska2	1.5849	1.2239	1.73335	1.83267	1.80829	1.51378	0.662151	2.34645	1.9748	1.76152	2.28543	1.62604	5.51793	3.6	4.83084
8	2	ENSMUSG00000020493		Prr11	1.57866	0.770462	1.1801	1.13875	0.735217	1.88019	0.810505	1.53204	0.875632	0.80181	1.70207	1.83539	5.73479	3.95669	4.9172
8	2	ENSMUSG00000020547		Bzw2	7.31149	6.97693	7.25985	7.95931	6.30941	7.0812	4.80383	7.83598	7.382	6.72135	9.18347	10.7422	13.1837	10.8911	12.1274
8	2	ENSMUSG00000020571		Pdia6	38.8804	35.7407	34.9187	35.5199	38.5891	35.1086	13.8152	41.3857	33.1724	39.8604	51.3142	40.6738	87.8313	73.6677	77.0778
7	2	ENSMUSG00000020600		Slc7a15	0.284676	0.190138	0.321418	0.270262	0.131601	0.366872	0.124595	0.156455	0.319779	0.306085	0.0606689	0.0468019	0.0521243	0.169602	0.074454
7	2	ENSMUSG00000020641		Rsad2	2.31616	1.97168	1.44914	0.832825	1.13856	1.23586	0.947259	3.00719	1.16797	1.42072	0.517832	0.563597	0.741799	0.317963	0.603609
13	1	ENSMUSG00000020642		Rnf144a	0.21111	0.365546	0.255367	0.347506	0.316623	0.266843	0.142533	0.614691	0.663336	0.452154	0.378336	0.427666	2.70017	0.376802	0.946044
13	1	ENSMUSG00000020649		Rrm2	3.27904	2.94768	3.17246	2.74727	2.58891	4.4383	4.78355	5.40308	1.93764	2.94247	5.42839	9.383	20.7564	13.2029	17.4774
2	1	ENSMUSG00000020672		Sntg2	4.75922	3.50342	4.94865	3.68761	2.39023	1.11465	1.83363	4.11224	3.68466	3.17853	1.82442	1.0939	1.81342	0.207048	2.02021
8	2	ENSMUSG00000020676		Ccl11	2.63631	3.49217	3.77138	4.05785	3.73175	1.15959	1.13398	3.57196	5.38019	1.96293	4.07936	9.4262	17.6095	4.32853	10.9207
8	2	ENSMUSG00000020695		Mrc2	1.48726	1.34235	1.56267	1.20675	1.54585	1.0861	0.606524	1.44645	1.53026	1.17928	3.0748	0.49274	14.5953	1.08368	2.72211
8	2	ENSMUSG00000020706		Ftsj3	5.49457	4.98165	4.69306	4.37836	3.86447	4.56307	3.9452	4.97817	5.47253	4.29208	7.03959	9.06184	10.4402	7.77929	9.06919
8	2	ENSMUSG00000020717		Pecam1	4.57471	4.51525	4.606	4.9625	4.26249	4.89719	3.23323	5.14246	5.48439	4.56992	6.58574	6.54791	19.931	5.59903	8.66977
3	1	ENSMUSG00000020733		Slc9a3r1	163.395	154.478	185.112	144.63	202.692	122.043	191.035	99.309	90.1679	105.134	131.992	98.7277	48.0094	53.1784	52.9004
8	2	ENSMUSG00000020739		Nup85	6.04118	6.42551	5.56338	6.53702	5.96305	4.1908	2.99695	7.81181	6.47372	6.18392	6.11184	7.76878	11.2829	11.6428	12.9737
8	2	ENSMUSG00000020775		Mrpl38	12.7233	13.2801	15.3373	12.3726	11.8986	13.5231	11.7169	15.0475	12.3844	14.5417	24.0374	21.1481	20.2416	18.1268	16.9
12	1	ENSMUSG00000020806		Rhbdf2	3.22445	3.11288	2.97995	3.01594	3.51945	5.41725	3.95906	4.40965	4.56315	4.0663	6.76763	6.2662	6.04645	5.63834	4.90031
8	2	ENSMUSG00000020808		Pimreg	0.754712	0.880998	0.695971	0.991193	0.701622	1.24264	0.300843	0.943379	0.943196	0.659218	1.62044	1.5713	4.05693	1.85401	2.66802
8	2	ENSMUSG00000020857		Nme2	125.075	112.408	107.941	135.386	107.542	54.8152	41.6995	141.898	116.692	145.863	114.998	237.617	200.149	211.082	221.887
7	2	ENSMUSG00000020865		Abcc3	37.1133	33.4196	37.3579	29.0937	41.2633	40.4093	68.754	30.1417	36.2973	31.1301	36.9874	21.7689	12.4012	24.4514	18.5001
8	2	ENSMUSG00000020869		Lrrc59	33.7827	34.3731	34.5555	29.6478	38.4234	41.6624	28.8218	33.3615	33.192	29.998	54.7332	70.2206	92.1483	73.0814	119.51
8	2	ENSMUSG00000020873		Slc35b1	21.8166	22.6385	22.5803	23.1668	23.9279	20.9752	19.6746	22.8012	20.8529	22.6517	31.5255	27.4526	30.25	35.3866	30.4136
8	2	ENSMUSG00000020897		Aurkb	3.81954	3.44436	3.22362	3.3465	3.00355	3.39698	1.8509	5.98445	3.59736	3.33312	5.06747	8.49801	11.3643	11.5601	12.924
8	2	ENSMUSG00000020914		Top2a	5.08487	4.5797	4.74997	4.69415	3.72943	5.65241	2.58171	7.10632	3.49868	3.55941	6.48457	6.37234	24.0765	13.5139	21.0829
8	2	ENSMUSG00000020916		Krt36	0.216511	0.689625	0.100874	0.911834	0.159441	0.893074	0	0.215513	0.591554	0.211026	0.640017	3.37442	3.81492	2.0122	0.696092
13	1	ENSMUSG00000020918		Kat2a	7.66833	7.77115	8.42025	5.77572	5.85909	8.48583	7.83509	7.86712	7.48425	7.88303	12.2386	15.9086	14.4045	11.8772	9.97076
8	2	ENSMUSG00000020929		Eftud2	5.27531	5.23648	5.55778	5.21882	5.19955	5.17914	4.22022	5.49255	5.14802	5.38118	7.31751	8.97963	11.7269	8.62503	9.42847
12	1	ENSMUSG00000020935		Dcakd	7.113	6.70598	7.62855	5.82569	7.65964	11.2941	10.862	7.55708	7.93975	7.73023	15.51	10.9717	14.6451	9.92104	11.3876
12	1	ENSMUSG00000020937		Plcd3	1.83501	1.72471	0.936907	1.3248	1.36589	1.77486	0.929034	3.55222	1.92475	3.64104	3.52868	5.7627	4.25716	5.8972	2.13869
2	1	ENSMUSG00000021032		Ngb	4.23691	3.32851	4.36887	5.27455	1.02122	0.367015	0.606871	3.48639	2.74938	2.98412	0.740871	0.22864	1.0966	0.0666152	0.13558
8	2	ENSMUSG00000021037		Ahsa1	12.358	12.523	14.3647	13.461	13.6289	9.95935	7.35594	13.9316	12.8522	13.8986	18.1039	19.371	27.1525	19.7035	20.9605
8	2	ENSMUSG00000021062		Rab15	16.9843	15.5293	14.8083	15.1569	15.6285	12.5999	3.26252	21.0335	18.7373	18.7921	15.4021	27.2958	30.6701	36.1572	38.7294
2	1	ENSMUSG00000021087		Rtn1	2.64853	2.55783	3.46821	2.03631	0.978914	0.755245	0.516295	2.45781	1.75228	1.96756	0.554419	0.551825	1.4832	0.186229	0.58478
8	2	ENSMUSG00000021091		Serpina3n	3.17477	3.78179	4.18728	2.84866	2.50261	6.66508	1.56934	5.16265	4.94879	2.90164	19.0327	157.718	177.112	19.6006	36.4922
2	1	ENSMUSG00000021097		Clmn	23.1526	24.2795	18.4665	14.8946	22.0418	18.8233	19.2673	17.1752	16.137	14.5354	14.6005	6.72333	8.7945	15.1676	10.7037
3	1	ENSMUSG00000021112		Mpp5	6.83492	6.25837	5.40538	5.96639	7.23276	6.00626	4.28547	5.03884	4.54381	4.51615	2.94066	2.90527	4.52383	4.23004	4.20901
8	2	ENSMUSG00000021115		Vrk1	2.71409	2.40007	2.1249	2.89837	2.02866	2.19037	1.79101	2.60028	2.63639	2.93955	2.54273	3.64017	4.9236	4.43825	6.28658
8	2	ENSMUSG00000021116		Eif2s1	8.07644	7.66544	7.80867	7.95797	7.72164	7.1553	5.92983	7.92923	8.25684	7.69683	8.27491	10.9672	19.6386	12.5378	17.5694
8	2	ENSMUSG00000021123		Rdh12	0.216386	0.354971	0.296134	0.163553	0.274894	0.181514	0.10519	0.305512	0.168137	0.335442	0.267819	0.713619	0.960277	1.03335	0.231846
8	2	ENSMUSG00000021131		Erh	18.2988	14.6087	14.3706	18.2487	17.6542	12.607	7.00611	21.7535	17.8429	18.7463	16.4413	26.1409	31.3341	31.6004	37.8509
3	1	ENSMUSG00000021133		Susd6	17.1801	15.3883	16.6656	13.3696	18.0774	12.4241	13.8702	13.7281	11.8908	12.0821	9.78837	9.11331	14.2382	8.86937	9.79541
13	1	ENSMUSG00000021144		Mta1	7.53948	9.23302	9.70383	8.34744	7.8938	9.73014	9.4489	9.15962	10.7454	8.35888	14.1125	13.4133	17.1374	9.87661	12.0245
8	2	ENSMUSG00000021149		Gtpbp4	2.54949	2.43756	2.06527	2.59256	2.27649	2.35966	1.56404	2.41479	2.80313	2.30267	2.0736	3.27023	5.20487	3.40915	4.62686
8	2	ENSMUSG00000021176		Efcab11	0.173569	0.136765	0.156557	0.23353	0.158463	0.0557303	0.142309	0.136561	0.237653	0.132037	0.166279	0.378207	0.412327	0.406889	0.710564
8	2	ENSMUSG00000021177		Tdp1	0.635735	0.556953	0.626919	0.451281	0.49034	0.729295	0.440305	0.695557	0.57995	0.527983	0.908555	0.967674	2.13914	0.917898	1.21505
13	1	ENSMUSG00000021186		Fbln5	0.923518	1.15339	1.13846	1.09761	0.754475	1.04008	0.345058	1.94747	1.56688	1.27703	2.37988	0.885293	6.96923	0.991672	3.12052
8	2	ENSMUSG00000021187		Tc2n	2.43293	2.64423	2.00494	2.30969	2.20561	4.16015	0.92762	2.87087	2.81559	2.1292	3.05855	3.71523	5.71757	6.39099	8.70615
13	1	ENSMUSG00000021190		Lgmn	19.277	18.6027	25.2363	24.3127	19.3524	38.674	17.5201	27.3715	42.1661	32.2931	53.0221	62.8521	85.4271	24.8256	53.2112
8	2	ENSMUSG00000021193		Pitrm1	4.28138	3.46361	4.50447	3.50485	4.37576	4.13603	3.09437	4.70119	5.11031	3.65235	5.49994	6.91994	10.4102	6.21724	9.57175
2	1	ENSMUSG00000021219		Rgs6	0.325208	0.24818	0.419383	0.164837	0.146896	0.0614412	0.0872933	0.160199	0.230361	0.213971	0.0952859	0.0441911	0.075377	0.0114924	0.0673735
7	2	ENSMUSG00000021236		Entpd5	35.048	31.2531	32.3491	32.7108	55.166	42.7158	59.2898	34.5925	31.7929	31.2595	27.6053	24.187	15.1045	18.0995	24.6062
8	2	ENSMUSG00000021260		Hhipl1	0.574729	0.475107	0.669424	0.358919	0.390273	0.622228	0.225177	0.327499	0.49236	0.260447	1.05925	1.16083	3.6013	0.615798	0.814391
8	2	ENSMUSG00000021266		Wars	27.3102	28.8791	27.7037	26.5396	27.1567	30.9647	17.4272	28.4575	29.5125	28.1566	46.6421	36.5607	48.2976	60.9901	60.2451
8	2	ENSMUSG00000021276		Cinp	3.85538	3.31891	5.04283	4.00945	3.2722	3.10323	2.74148	4.47986	3.29976	3.94932	4.32053	7.24107	7.21982	5.5222	6.26745
12	1	ENSMUSG00000021280		Exoc3l4	0.378698	0.442119	0.482906	0.580591	0.649944	0.809912	0.461164	0.772346	1.42974	1.27632	1.6285	4.30519	1.26658	0.539849	1.30848
13	1	ENSMUSG00000021281		Tnfaip2	0.849523	0.934982	1.14197	0.999648	1.17644	1.27862	1.18208	1.98868	2.5036	1.67216	2.23783	3.95794	9.30323	1.84609	4.30017
8	2	ENSMUSG00000021326		Trim27	6.3097	6.40281	6.36824	6.72595	6.4398	5.23478	3.78871	8.23631	8.20468	7.851	9.39872	11.4683	9.6787	10.3034	10.64
8	2	ENSMUSG00000021377		Dek	16.6037	16.3875	14.9174	13.6442	17.1062	14.7756	8.27488	18.6156	16.4771	13.7268	13.8008	17.5026	50.2967	23.0328	50.6502
2	1	ENSMUSG00000021416		Eci3	9.09906	7.92647	7.62655	9.47237	8.82128	4.16253	7.46866	5.9147	6.04609	8.03569	4.4133	2.54141	0.958829	3.04028	3.19813
8	2	ENSMUSG00000021427		Ssr1	9.8466	9.8884	9.31889	9.96481	10.9156	9.67492	5.53887	11.0954	9.84681	9.46783	10.5579	13.3424	19.6059	21.6778	22.9389
12	1	ENSMUSG00000021451		Sema4d	1.01903	1.83548	1.78953	1.04233	1.08895	2.1147	1.03342	2.12421	1.73722	2.10194	2.27353	1.53199	4.36148	2.56065	2.97584
8	2	ENSMUSG00000021485		Mxd3	1.00245	1.0848	1.06281	1.26146	0.551373	0.922055	0.833391	1.94575	0.82265	1.15027	2.21544	3.24309	3.6688	3.5328	3.3837
13	1	ENSMUSG00000021509		Slc25a48	0.319196	0.22647	0.304443	0.177383	0.240037	0.713848	0.185165	0.338658	0.281787	0.287451	0.512057	1.92823	3.05034	1.09544	1.72459
8	2	ENSMUSG00000021569		Trip13	1.35887	1.02663	1.46156	1.22947	0.868589	2.12195	1.17459	1.48289	1.19033	1.02422	1.7558	2.86545	3.70309	3.45741	4.3848
7	2	ENSMUSG00000021573		Tppp	11.5854	5.83996	8.85718	9.10775	13.515	5.80878	13.0388	15.725	8.69342	11.8066	4.99901	1.44297	2.42397	0.911202	6.53381
8	2	ENSMUSG00000021594		Srd5a1	3.81159	3.15415	3.33519	3.80397	4.12533	3.96127	2.32269	3.44762	3.11015	3.3898	6.09971	3.68133	8.20009	5.76067	5.53285
8	2	ENSMUSG00000021595		Nsun2	9.7761	9.25386	8.77785	9.76188	9.94662	8.64613	7.13071	10.1867	9.62485	8.99325	10.8767	15.953	23.4693	17.0198	21.7448
8	2	ENSMUSG00000021596		Mctp1	0.324521	0.236788	0.221215	0.314941	0.385538	0.268907	0.252681	0.349448	0.333985	0.310553	0.388099	0.210837	1.40911	0.647373	0.887803
8	2	ENSMUSG00000021610		Clptm1l	38.2174	36.6417	38.038	39.0599	45.1475	39.6428	32.2838	39.1522	40.5247	38.6696	43.9311	55.4041	58.3511	65.991	70.7305
8	2	ENSMUSG00000021614		Vcan	0.548398	0.517622	0.572865	0.520657	0.517046	0.693981	0.204559	0.922662	0.430353	0.628711	0.709755	0.568422	8.8062	0.553288	2.86353
2	1	ENSMUSG00000021638		Ocln	24.5514	20.3507	20.6494	21.6242	23.4514	14.7873	11.926	23.0045	22.713	19.9044	9.54041	14.4623	12.2168	16.2377	15.7958
13	1	ENSMUSG00000021645		Smn1	5.06781	3.83012	4.74812	5.02316	3.94399	8.03803	7.10646	4.37457	4.80831	4.63814	9.22093	10.3478	10.1127	6.16741	7.73966
13	1	ENSMUSG00000021697		Depdc1b	0.495567	0.363242	0.457541	0.499169	0.365863	0.542717	0.377849	1.36523	0.967054	0.437015	0.923577	1.07318	1.81779	2.50725	2.55126
7	2	ENSMUSG00000021709		Erbin	43.1526	44.0873	36.3132	36.6432	50.0908	49.7671	45.7449	33.7686	37.4138	30.788	19.3347	24.9716	23.9251	23.0843	28.9746
13	1	ENSMUSG00000021714		Cenpk	0.51911	0.472395	0.503998	0.559987	0.390428	0.704436	0.450525	0.864482	0.55339	0.455382	0.629858	0.948582	1.38935	1.04523	1.81575
13	1	ENSMUSG00000021728		Emb	0.487865	0.597276	0.593236	0.418416	0.353936	0.705041	0.2676	0.770377	0.620853	0.80182	0.850009	0.854115	3.52649	0.837426	1.63233
8	2	ENSMUSG00000021774		Ube2e1	6.15387	6.60012	6.5599	6.93129	6.41501	5.95596	4.78363	7.19693	7.71244	6.2936	6.96735	10.2123	12.3347	8.44918	11.7615
8	2	ENSMUSG00000021806		Nid2	1.52234	1.56324	1.61942	1.40172	1.22908	2.25205	0.937739	1.96678	1.53932	1.36532	2.82309	1.00774	13.0354	1.44873	3.41611
8	2	ENSMUSG00000021810		Ecd	4.01036	3.64702	4.14375	4.0743	4.38289	4.23264	3.91342	4.78664	3.85597	4.3764	5.34284	5.63019	6.6648	5.85543	7.00522
8	2	ENSMUSG00000021811		Dnajc9	7.11272	6.24597	6.87166	7.56126	5.19552	5.01699	2.55849	7.72638	6.17994	6.53059	7.00075	10.252	17.4471	12.0308	14.2556
8	2	ENSMUSG00000021904		Sema3g	0.86594	0.55573	0.551498	0.614969	0.735933	0.332787	0.443206	0.861928	0.776638	0.671834	0.690418	0.997696	3.50391	0.872579	1.69314
2	1	ENSMUSG00000021948		Prkcd	50.3576	50.9195	47.3816	36.7298	48.4466	31.2226	37.6927	41.4942	38.2017	39.6871	33.4312	26.397	20.7357	29.996	16.9768
13	1	ENSMUSG00000021958		Pinx1	3.28973	3.27761	2.86228	3.07261	2.0084	5.08154	3.88167	2.71462	2.59104	2.79632	5.42908	6.97402	7.46731	4.90752	4.88954
8	2	ENSMUSG00000021965		Ska3	1.35331	0.748333	1.41731	1.14907	0.808505	1.37512	0.982081	2.19115	1.08345	1.15608	1.99063	4.21914	4.69116	3.37093	5.29951
13	1	ENSMUSG00000021998		Lcp1	1.59862	3.02694	1.77079	2.03451	1.73224	2.78408	1.35064	2.71866	2.95378	3.16303	2.61417	1.84848	15.3474	4.10787	4.62055
8	2	ENSMUSG00000022003		Slc25a30	0.948118	0.681712	0.684109	0.939847	0.775353	0.974973	0.232401	1.24579	1.03063	0.658244	0.92113	1.85908	3.68222	2.01204	1.81156
13	1	ENSMUSG00000022015		Tnfsf11	0.024006	0.243543	0.095337	0.094348	0.026563	0.182031	0.080438	0.381533	0.290614	0.323382	0.226082	0.170494	3.63502	0.252734	0.4749
8	2	ENSMUSG00000022021		Diaph3	0.55018	0.548945	0.397664	0.457485	0.394801	0.581703	0.34362	0.53851	0.400114	0.220068	0.716465	0.527536	2.81351	1.47052	2.33688
8	2	ENSMUSG00000022033		Pbk	6.4633	5.65839	5.34655	6.79116	4.65011	4.99011	3.43855	12.6865	5.04462	7.54382	6.95463	14.326	23.5867	20.5002	33.7526
13	1	ENSMUSG00000022034		Esco2	0.607696	0.533482	0.588491	0.534429	0.498908	0.531437	0.448331	1.44794	0.611063	0.58912	0.730058	0.736833	2.53615	1.91928	3.01277
2	1	ENSMUSG00000022055		Nefl	1.89251	1.10423	1.82816	1.21923	1.26263	0.672102	1.18901	1.12313	1.05542	1.07665	0.472653	0.340875	1.31288	0.275956	0.264018
8	2	ENSMUSG00000022070		Bora	2.68936	2.21589	2.81489	2.08695	2.20425	2.59439	2.13248	3.2338	2.47302	2.21616	2.62972	4.59616	3.45833	5.37135	4.69847
2	1	ENSMUSG00000022108		Itm2b	302.284	286.418	285.48	302.945	312.89	230.673	243.092	283.42	275.484	299.24	209.956	175.821	206.632	167.6	180.689
2	1	ENSMUSG00000022124		Fbxl3	23.4242	22.6107	18.3603	23.3761	25.8774	14.6021	13.2777	24.3923	21.4757	17.6412	8.71685	14.9531	12.6653	13.1696	13.9698
8	2	ENSMUSG00000022126		Acod1	0	0	0.01793	0.044817	0.019247	0.173032	0	0	0.0207	0.031484	0	2.4074	2.48157	4.1911	0.124905
12	1	ENSMUSG00000022132		Cldn10	0.0746089	0.0908969	0.093471	0.130749	0.0667236	0.104387	0.174532	0.20902	0.244034	0.235455	0.0377169	0.547294	0.386429	0.879754	0.162798
13	1	ENSMUSG00000022146		Osmr	0.4047	0.439891	0.494852	0.422956	0.469565	0.799503	0.333153	0.519165	0.672982	0.429418	0.715807	1.09648	2.94546	0.502127	1.24724
8	2	ENSMUSG00000022174		Dad1	23.8264	24.8462	26.6957	24.8063	22.4864	23.9874	19.0207	25.5943	24.4735	27.3987	38.1343	40.2317	35.0606	37.6569	31.7681
8	2	ENSMUSG00000022177		Haus4	4.85694	5.10502	5.95514	3.85367	5.67909	3.52362	2.76845	6.63388	6.16901	5.79603	5.31736	12.1585	9.97731	10.8224	10.5769
8	2	ENSMUSG00000022178		Ajuba	1.00089	0.726453	0.959295	1.12236	0.863499	0.90985	0.262578	1.75445	1.4213	1.12023	2.0026	2.41113	6.13505	2.18452	2.32052
13	1	ENSMUSG00000022218		Tgm1	0.0433248	0.157338	0.133457	0.0884057	0	0.165549	0.0507416	0.110128	0.186452	0.17528	0.160213	1.92015	1.79269	0.483132	0.225211
8	2	ENSMUSG00000022220		Adcy4	0.707696	0.563593	0.80832	0.473443	0.604221	0.728564	0.305509	0.721912	0.980242	0.715051	1.32091	0.794104	3.2312	1.10964	0.996141
8	2	ENSMUSG00000022221		Ripk3	8.5652	8.28921	11.3753	8.23122	9.39035	16.154	6.86737	7.39395	7.96678	7.43884	18.4027	21.8459	17.0111	17.2439	14.1999
8	2	ENSMUSG00000022241		Tars	9.5545	8.59441	8.41039	8.19731	9.33877	10.1007	8.10727	9.23329	10.2926	10.2163	12.3754	11.2415	17.2955	16.9757	21.068
8	2	ENSMUSG00000022247		Brix1	9.35593	9.1333	8.75373	9.31355	9.04149	7.55301	5.99862	9.43282	10.1209	9.35449	9.69227	14.3443	16.2682	14.0902	16.926
8	2	ENSMUSG00000022322		Shcbp1	0.729742	0.478476	0.727884	0.878156	0.405711	0.806565	0.39695	0.903539	0.579676	0.552913	0.872016	1.21058	3.52532	1.70746	3.67935
8	2	ENSMUSG00000022325		Pop1	0.88629	0.814078	1.15043	1.10375	0.809083	0.72071	0.481274	1.12587	0.878239	0.874472	0.881266	1.8683	2.70605	1.74599	2.21968
12	1	ENSMUSG00000022346		Myc	6.06713	5.99567	7.53314	6.08043	5.80873	10.1622	4.76726	9.87978	11.1207	11.0738	10.2491	15.7558	15.3676	13.3831	15.6869
2	1	ENSMUSG00000022358		Fbxo32	21.5678	15.0998	18.2331	15.6431	15.8515	9.09509	5.16963	19.5101	15.7238	15.0365	4.71519	3.42448	6.17885	4.92132	3.27436
[truncated: 1,458 more rows]

## Sheet: Table S5
Table S5: The 82 transcription factors (TFs) in the 6 significant time-course profiles.
[truncated: 84 more rows]

[truncated: 6 more sheets: Table S6, Table S7, Table S8, Table S9, Table S10, Table S11]
